# Supplementary material for: Evolution of Pentameric Ligand-Gated Ion Channels: Pro-Loop Receptors
Source: PLoS One. 2016 Mar 17;11(3):e0151934. doi: 10.1371/journal.pone.0151934 (PMC4795631; doi:10.1371/journal.pone.0151934)
Supplement: S1 Dataset — (ZIP) [file pone.0151934.s001.zip]

Archive with 1 entries (1 files):
- added23_aln.fa
