# Supplementary material for: Evolution of Pentameric Ligand-Gated Ion Channels: Pro-Loop Receptors
Source: PLoS One. 2016 Mar 17;11(3):e0151934. doi: 10.1371/journal.pone.0151934 (PMC4795631; doi:10.1371/journal.pone.0151934)
Supplement: S1 Dataset — (ZIP) [file pone.0151934.s001.zip › added23_aln.fa]

>tr|W6UVU9|W6UVU9_ECHGR/11-508 Acetylcholine receptor subunit beta-like protein OS=Echinococcus granulosus (Hydatid tapeworm).
-----------------------------------------------RKLYD--------
--QLLAP--------------------------------------QR----YNK------
------------LIRPE---------------------------T-P-S----------E
-----A---------------------------------P---------T-V-VH-----
-----------------LG-L-RL-S--Q-F-IN-----VVKTDSILIDLGQRKGYFEGG
IDEQK-E----------V-I--------QTQ--------VWLEQ-------------E--
------------------W------------Q--------------------------D-
V-----HL-L-------------W-----DP--A---C----------------------
-------------------------------FGG----------V---E-----------
SIH-------V------------------------------P-AE-D----------L--
-----------W---------------------------------------RP-D-IVLY
-N---------N----------VDGKY------------------------EIT------
-------T--LTR-----A-EV----------------------FF-N-----------G
------------------------------------T-VRW-M--P--PALYL-S-A---
--C----R-ID-MEYFPYD-EQTCS-MRFG----S-WTY---------D-----------
-------------------------------------G--------------------SK
--GKFQHTA---------VDL-R-------------H-HL--------------------
Q-K-YAPE----------------------------------------------------
-----LSRPLYIDYAAD---------------LH-DF-----G---------------S-
-------------------------------------------------TI-EY------
---------------------D-------------------------------V--I-S-
--------V---------------------------------------------------
-----------------------S---------AV--CY-D-H----------I------
-----Y------------------------------------------------------
---------------------QHS--------P--------------HP-----------
-Y---------------------PE---------------VVF------------QF--R
MRRRTAF----------------------HTFN--------LLLPC--------VAIAVL
----AVMTF---LL------------P-P-E------------------C----RE----
------------K-------ISL---S---ITTLLALT--LFF-LLISKMA-P-P----T
-------S---------------------------LA-VPLIG---------KYLLFTIA
LI-TSS----IFLT-V--------------V---V------------------L----NV
----------------------HF--------------RSA-E-----------------
---------THP-MGKWM------------------------------------------
------------------------------------------------------------
-----------------------------------------------------RRIFLE-
------------------------------------------------------------
---VMP----PLL----G-------LQ---------------------------------
---------------------------PPKQAKRAMKQTMLEIV----------------
----------------SNKRAIEKKSNPRCSECKLR------------------------
------------------------------------------------------------
------------------------------------------------------------
-------------------------------------------DHWDSNRKGTPD-----
-------------PLVCQISRQ-L------------------------------------
------------------------------------------------------------
-----MECCSDEAQIRLQRK----------------------------------------
-LH---------------------------------------------------------
----QVAEGSRFI------------------------------------EQRLHV-----
----------------NKRE----------------------------------------
---------------------------------------ND-------------------
------------------------------------------------------------
---------IKEEWQFVALV---------M------------------------------
-DRL--------------------------------------------------------
------------------------------------------------------S-----
----L-W--LF------------------------------------SV---V-------
-------S-----I---------------------------ICT-F---------S-I--
---------------TLQS-----------------------------------------
--------------------------------------------
>tr|W6UCW2|W6UCW2_ECHGR/26-523 Glycine receptor subunit alpha-3 OS=Echinococcus granulosus (Hydatid tapeworm).
--------------------AQSNTT---------TVAFNGTS--MREQIMD--------
--YLF----------------------------------------EN----YQS------
------------HERPG---------------------------A-A-N----------K
-----E---------------------------------P---------S-V-VI-----
-----------------VY-I-TV-T--A-I-TS-----V--------------------
-DVRM-M----------E-Y--------TAD--------MMLRQ-------------E--
------------------W------------R--------------------------D-
P-----RL-A-------------W-----DR-HPV-------------------------
-------------------------------FKK----------F---TK-------NLV
SPE-------L--------------------------------KG-K----------L--
-----------W---------------------------------------LP-D-LFFR
-N---------G----------KEGRL-----------------------HKMT------
------LP--NYL-----T-RI----------------------SP-D-----------G
------------------------------------N-ILY-S--Q--KITMR-F-S---
--C----Q-MD-LANFPMD-SQDCT-MNIG----S-YGY---------E-----------
-------------------------------------Y--------------------SE
------------------LQF-VW--------------RN--------------------
D-----------------------------------------------------------
-TP------------IS---------------MS-PG-----M---------------Q-
-------------------------------------------------IS-EF------
---------------------N-------------------------------S--P-E-
--------N---------------------------------------------------
-----------------------V---------IS-YDC-S-A----------E------
------------------------------------------------------------
--------------------SSTS--------T--------------GN-----------
-Y---------------------TC---------------LEI------------RF--T
LTRELGS----------------------WLSS--------VYIPN--------FLIIVA
----SWHSF---WV------------D-L-D-----A------------K----PA----
------------R-------VTL---G---LLTLLSIL--TQA-SGVASSL-P-R----V
-------S----------------------------Y-IKAID---------VWNIACII
FD-VGV----LIEF-T--------------V---A------------------S----HV
----------------------AR--------------RIK-TEDWK-------------
---------DDV------------------------------------------------
------------------------------------------------------------
------------------------------------------------RNAVRHEL-SRW
CATC---------QQ--------V-------------------------FYQRGPSAS--
---------GIYLSAA--------------------------------------------
---------------------------GFSEASPRKFID---------------------
----------------SANATALALKRG--------------------------------
------------------------------------------------------------
---------------------------------------------------------KLE
FCEEMERILIEVFLPEEMSKSKIF----PA----------------DIGQSKAEL-----
--------QQNMIM----------------------------------------------
------------------------------------------------------------
---------TDALNAALLPSEE--------------------------------------
-WRDF-------------------------------------------------------
-----------------------------------PVPK---------SDELPTR-----
----------------KPKKI---------------------------------------
---------------------------------------SE-------------------
------------------------------------------------------------
-----------------------------I------------------------------
-DGY--------------------------------------------------------
------------------------------------------------------S-----
----R-F--LF------------------------------------PA---C-------
-------F-----L---------------------------LYN-C---------F-Y--
---------------WLYY------------------------LV---------LVHKM-
--------------------------------------------
>tr|W4Z6B3|W4Z6B3_STRPU/13-345 Uncharacterized protein OS=Strongylocentrotus purpuratus (Purple sea urchin).
---------------------------------------------VETRLKA--------
--DLFSS--------------------------------------------YDK------
------------RLLPT-------------------------------H----------D
-----E---------------------------------S---------L-E-VN-----
-----------------IR-M-SL-S--N-L-RE-----M--------------------
-DSFQ-G----------S-I--------KMN--------AWLFM-------------H--
------------------W------------V--------------------------D-
P-----RM-V-------------W-----NP--L---E----------------------
-------------------------------YGN----------I---S-----------
KFR-------V------------------------------H-SS-E----------V--
-----------F---------------------------------------VP-D-ITLY
-N---------S----------HSPSK------------------------TMS------
---------DDIS-----T-LM----------------------TN-H-----------G
------------------------------------T-VYY-T--P--PVAIE-A-A---
--C----S-LD-LKDYPYD-SHICR-LKWG----S-WVF---------S-----------
-------------------------------------R--------------------MR
------------------ISV-T-------------P-SS--------------------
D-T---------------------------------------------------------
---------------ID---------------LN-DY-----H---------------A-
-------------------------------------------------HP-VW------
---------------------E-------------------------------L--V-N-
--------T---------------------------------------------------
-----------------------S---------AV--KN-V-V----------S------
-----YPCC---------------------------------------------------
--------------------------------A--------------EI-----------
-Y---------------------ED---------------ISF------------HL--T
VRRRESH---------------------------------GRIASA--------VIATWL
----ILVVF---LI------------G-P-S-----S------------A----GE----
------------R-------IIF---A---GFVFVASV--VLS-AALSAEV-P-A----Y
-------S------------------------------MTRLG---------RFLIGGML
IN-AVV----IIIN-------G--------L---I------------------Y----RF
----------------------YP--------------KDH-------------------
--------PGHM------------------------------------------------
------------------------------------------------------------
------------------------------------------------------------
------------------------------------------------------------
------------------------------------------------------------
------------------------------------------------------------
------------------------------------------------------------
------------------------------------------------------------
------------------------------------------------------------
------------------------------------------------------------
------------------------------------------------------------
------------------------------------------------------------
------------------------------------------------------------
------------------------------------------------------------
------------------------------------------------------------
------------------------------------------------------------
---------------------------------------KE---------------GDGT
------------------------------------------------------------
-----------------------------I------------------------------
-SRV--------------------------------------------------------
------------------------------------------------------F-----
---------LFI-----------------------------------DL--RA-------
-------F-----L---------------------------GTT-I---------I-L--
---------------AITTGAL---------------------FA---------------
--------------------------------------------
>tr|W4YZ79|W4YZ79_STRPU/16-484 Uncharacterized protein OS=Strongylocentrotus purpuratus (Purple sea urchin).
----------------------------------------------ENRLIG--------
--NLLS----------------------------------------Q----YSR------
------------YVRPV---------------------------F-N-E----------S
-----T---------------------------------I---------V-Y-VY-----
-----------------YH-M-RL-S--R-L-LQ-----M--------------------
-DERN-Q----------I-L--------ITA--------MWLEQ-------------S--
------------------W------------I--------------------------D-
E-----YL-T-------------W-----DP--K---D----------------------
-------------------------------YDN----------I---T-----------
AVY-------I------------------------------P-TT-M----------I--
-----------W---------------------------------------IP-D-TVLY
-E---------S----------ADVDK------------------------ELG------
--ND--VM--LTN-----A-KV----------------------FS-N-----------G
------------------------------------T-VFW-Q--A--PAIFK-S-S---
--C----S-LS-VTYFPFD-QHSCK-LQFG----P-WAY---------L-----------
-------------------------------------G--------------------NE
------------------VIM-K-------------K-RA--------------------
D-S---------------------------------------------------------
---------------GD---------------FS-QL-----S---------------P-
-------------------------------------------------NG-QW------
---------------------R-------------------------------L--L-G-
--------M---------------------------------------------------
-----------------------P---------VE--EN-L-I----------K------
-----Y------------------------------------------------------
---------------------GCC--------P--------------IP-----------
-Y---------------------SD---------------VTF------------FI--N
LKRKSLF----------------------YVFN--------LIFPT--------VFMSFV
----SLLGF---YL------------P-P-D------------------S----GE----
------------K-------VGL---N---ITSLLSIV--FFL-LLGAQLL-P-P----T
-------S---------------------------ES-ISYLG---------KLFSTIIV
IM-SIE----TAMS-V--------------I---I------------------L----RL
----------------------YH--------------LHL-------------------
---------PYP-PPAWA------------------------------------------
------------------------------------------------------------
-----------------------------------------------------RWLILD-
------------------------------------------------------------
---KAA----KLL----R-------LK---------------------------------
---------------------------GWHHEYSANDDAAFEVNDYGAHDFKASDPFE--
--------------FDNRKSSMESRAIGESL-----------------------------
------------------------------------------------------------
------------------------------------------------------------
---------------------------------------L---HKLDMNPDDVPE-----
--------SKPKEKQSSQDSD---------------------------------------
------------------------------------------------------------
-------YGSETNDDSMGSS----------------------------------------
-IM---------------------------------------------------------
----RIGNYIRRL------------------------------------VNNSRK-----
----------------KEAL----------------------------------------
---------------------------------------SA-------------------
------------------------------------------------------------
---------IQQQWIDMCLI---------L------------------------------
-DRV--------------------------------------------------------
------------------------------------------------------L-----
----L-F--LM------------------------------------MT---A-------
-------L-----A---------------------------LGL-F---------S-I--
---------------LSI------------------------------------------
--------------------------------------------
>tr|W4YNL2|W4YNL2_STRPU/13-437 Uncharacterized protein OS=Strongylocentrotus purpuratus (Purple sea urchin).
-----------------------------------------------SVLLK--------
--QLLD----------------------------------------N----YGP------
-----------ITVRPV---------------------------R-D-V----------R
-----R---------------------------------S---------T-N-VS-----
-----------------FR-L-LP-A--E-L-IK-----F--------------------
-DEEN-Q----------Q-V--------KLS--------AHMRM-------------I--
------------------W------------T--------------------------D-
E-----NM-I-------------W-----DP--L---D----------------------
-------------------------------FDG----------V---D-----------
YVA-------V------------------------------K-KN-D----------V--
-----------W---------------------------------------LP-N-ICLY
-E---------S----------VVKDF------------------------ISY------
-------A--DTY-----I-IV----------------------SN-D-----------G
------------------------------------T-VNW-Y--V--QVIVA-A-S---
--C----P-ID-NTYFPYD-VQHCK-LTFG----P-WSL---------I-----------
-------------------------------------T--------------------DE
------------------VLF-Q-------------K-SF--------------------
F-A---------------------------------------------------------
-D-------------AN---------------WN-LF-----H---------------K-
-------------------------------------------------NG-VW------
-----------------------------------------------------I--L-E-
--------K---------------------------------------------------
-----------------------T---------IY--RN-E-I----------T------
-----E------------------------------------------------------
---------------------SCC-------YN--------------FS-----------
-W---------------------ST---------------VKF------------TL--Q
IRRQSSF----------------------YTRT--------VVVPC--------ILLSAL
----MVLVC---WL------------H-P-A------------------S----GE----
------------K-------VTL---A---VSNLLALI--LFQ-QLVADRL-P-P----S
-------V--------------------------------------------IFFTVMIG
LS-SAE----VVCS-I--------------I---V------------------L----RL
----------------------YH--------------TGG-R-----------------
----------RP-IPNWL------------------------------------------
------------------------------------------------------------
-----------------------------------------------------RRTMLH-
----------------------------------------------------------P-
---FIM----RLYTNAECT-A----ML---------------------------------
---------------------------RAEDKDNE-------------------------
------------------------------------------------------------
------------------------------------------------------------
-----------------------------LLTMNSVSNPTPQNHTNI-------------
---------STQKQEHGMH-----------------------------------------
------------------------------------------------------------
------------------------------------------------------------
------------EETEKNGV----------------------------------------
-VQ---------------------------------------------------------
----TMSQSPEF--------------------------------------DTVSM-----
----------------RSDL----------------------------------------
---------------------------------------EL-------------------
------------------------------------------------------------
---------VSRTWQEVAIV---------C------------------------------
-DKV--------------------------------------------------------
------------------------------------------------------L-----
----F-I--LL------------------------------------LL---V-------
-------T-----L---------------------------FTW-L---------Y-V--
---------------LVS-------------------------FL---------M-----
--------------------------------------------
>tr|W4XQI1|W4XQI1_STRPU/39-488 Uncharacterized protein OS=Strongylocentrotus purpuratus (Purple sea urchin).
-------------L----------------------------------RLFT--------
--NLFA----------------------------------------N----YSK------
------------DIRPV---------------------------E-R-A----------S
-----Q---------------------------------S---------I-N-VL-----
-----------------YG-M-AI-R--Q-I-ID-----M--------------------
-DERN-Q----------I-L--------TTN--------VWLRQ-------------G--
------------------W------------S--------------------------D-
A-----NL-K-------------W-----NP--D---D----------------------
-------------------------------YGG----------I---T-----------
KIT-------V------------------------------P-SS-N----------I--
-----------W---------------------------------------KP-D-IILY
-N---------N----------ADSSF------------------------KGA------
-------M--KTN-----A-AV----------------------SN-D-----------G
------------------------------------N-VTW-F--A--PAIFR-S-S---
--C----K-IN-INYFPFD-KQECS-LQFG----S-WAY---------T-----------
-------------------------------------T--------------------EH
------------------LNI-L-------------N-RS--------------------
A-S---------------------------------------------------------
---------------GD---------------TG-SY-----L---------------V-
-------------------------------------------------ND-EW------
---------------------K-------------------------------L--E-D-
--------F---------------------------------------------------
-----------------------P---------VI--RT-L-P----------Q------
-----Y------------------------------------------------------
---------------------SCC--------K--------------YP-----------
-Y---------------------SV---------------LDF------------VL--I
IRRRPLF----------------------YVIN--------MLVPC--------ILVSAL
----TLLTF---YL------------P-A-D------------------T----GE----
------------K-------FTL---C---ITILLSLT--VFL-LLAAETM-P-P----T
-------S---------------------------EV-VPLIA---------QYYITTMV
LV-SAS----TVLT-A--------------I---V------------------L----YI
----------------------HH--------------RGT-Y-----------------
---------VGR-APSWF------------------------------------------
------------------------------------------------------------
-----------------------------------------------------RRFTLD-
------------------------------------------------------------
---YLA----KFM----C-------MGDCH------------------------------
---------------------------NPDVKD---------------------------
------------------------------------------------------------
------------------------------------------------------------
--------------------------KIPKINFENASGSS--------------------
-------GSSTEVVEAGLHSNEMP---------------------LELDVANLPT-----
------------------------------------------------------------
------------------------------------------------------------
--------SQSGTCVQLDRRGRIR-----------------------------------F
IMS---------------------------------------------------------
----QIASCLRQV------------------------------------VEHSED-----
----------------GIVD----------------------------------------
---------------------------------------EE-------------------
------------------------------------------------------------
---------IKGEWMRIAFV---------F------------------------------
-DRF--------------------------------------------------------
------------------------------------------------------F-----
----M-W--LF------------------------------------GL---S-------
-------T-----A---------------------------VAT-C---------G-V--
---------------LLQVKE---------------------------------------
--------------------------------------------
>tr|V9TJE9|V9TJE9_SCHMA/31-665 Nicotinic acetylcholine receptor OS=Schistosoma mansoni (Blood fluke).
-----------------NQTIPVNDN------------RVLIP--HEQQVYR--------
--YIMN----------------------------------------N----YES------
------------SVRPL---------------------------K-N-I----------S
-----E---------------------------------K---------L-T-VK-----
-----------------IS-I-RL-Q--Q-I-SG-----L--------------------
-DERN-Q----------V-L--------TTI--------LFLEQ-------------I--
------------------W------------E--------------------------D-
E-----YL-K-------------W-----NE--S---E----------------------
-------------------------------FGN----------V---R-----------
TLR-------I------------------------------P-AK-Q----------V--
-----------W---------------------------------------TP-D-TYVF
-N---------N----------ADHTS------------------------SGFL-----
-------E--GVY-----V-LV----------------------HS-S-----------G
------------------------------------R-ISW-P--I--PVQLK-T-F---
--C----Q-VD-ITLFPFD-QQNCE-IQFG----S-WMY---------T-----------
-------------------------------------S--------------------DW
------------------IEY-K-------------F-QT--------------------
N-Q-HHKSTTTTDKNWKYTTKLLPSLVSLMLNKSNRHVSTKRRDHNEEEQD-------N-
VDSSKLEEDYLTRNALD---------------TS-SY-----W---------------D-
-------------------------------------------------ST-DW------
---------------------M-------------------------------L--K-H-
--------AILSYT---------------------------------------YRST---
-----------DTLTVWKP---TT---------SI--SN-IQI----------Y------
-----D------------------------------------------------------
---------------------NKL--------D--------------SR-----------
-Q---------------------TD---------------LVL------------KL--F
LQRRSFF----------------------YIWN--------IVIPC--------ILLTLL
----TLITF---WT------------P-I-N------------------S----GE----
------------K-------VTL---G---LSVFLAFS--MFM-MLIAERV-P-P----T
-------A---------------------------KN-IPLIG---------VYMTSVMS
IT-TGT----VVVC-V--------------I---V------------------I----NL
----------------------DA--------------KGE-K-----------------
---------LSR-APKWL------------------------------------------
------------------------------------------------------------
-----------------------------------------------------RRITQF-
------------------------------------------------------------
---GLC----QFF----YK-ENCHDMN---------------------------------
-E-------------------------SAAISS-------------------------LI
----------------EKFSTMNSIQEKKL-----------------FEINNEII-----
------------------------------TLTKLSNLLY-------------------V
NNNLNKEIQS----------I-CHDYFQQLNSFNEASSSPIYHHNII-------------
-VN---------------------------KSSSSYHQQ------PSTDSPTLSE-----
--------VKPSSTYPIMKSDN-I-----KTKHS-----------------------IHK
ISNSTKQD-----------------------------------------YLPLSI-----
-------LHNLNQFNLTTYN----------------------------------------
-VN---------------------------------------------------------
----SSINISNKN------------------------------------QSNLNN-----
----------------QNNI----------------------------------------
---------------------------------------TN-------------------
------------------------------------------------------------
-------ELIKYEWKIIAKI---------T------------------------------
-DRL--------------------------------------------------------
------------------------------------------------------L-----
----F-I--CF------------------------------------II---I-------
-------T-----F---------------------------ICY-I---------C-I--
---------------FIW------------------------------------------
--------------------------------------------
>tr|U3J9E2|U3J9E2_ANAPL/39-510 Uncharacterized protein OS=Anas platyrhynchos (Mallard) (Anas boschas).
---------------------------------------------SEDRLFK--------
--HLFE----------------------------------------D----YQR------
------------WVRPV---------------------------E-R-L----------N
-----D---------------------------------T---------I-K-IK-----
-----------------FG-L-AI-S--Q-L-VD-----V--------------------
-DEKN-Q----------L-M--------TTN--------VWLKQ-------------E--
------------------W------------I--------------------------D-
V-----KL-R-------------W-----NP--E---D----------------------
-------------------------------YAG----------I---T-----------
SIR-------V------------------------------P-SD-S----------I--
-----------W---------------------------------------IP-D-IVLY
-D---------N----------ADGRF------------------------EGT------
----------STK-----T-VV----------------------KY-D-----------G
------------------------------------T-IAW-T--P--PANYK-S-S---
--C----T-ID-VTFFPFD-LQNCS-MKFG----S-WTY---------D-----------
-------------------------------------G--------------------SQ
------------------VDI-I-------------L-ED--------------------
Y-D---------------------------------------------------------
---------------VD---------------KR-DF-----F---------------D-
-------------------------------------------------NG-EW------
---------------------E-------------------------------I--V-T-
--------A---------------------------------------------------
-----------------------T---------GS--KG-N-R----------T------
-----D------------------------------------------------------
---------------------GCC------------------------W-----------
-Y---------------------PF---------------VTY------------SF--I
IRRLPLF----------------------YTLF--------LIIPC--------IGLSFL
----TVLVF---YL------------P-S-N------------------E----GE----
------------K-------ISL---C---TSVLVSLT--VFL-LVIEEII-P-S----S
-------S---------------------------KV-IPLIG---------EYLVFTMI
FV-TLS----IVIT-V--------------F---A------------------I----NI
----------------------HH--------------RSS-S-----------------
---------THNAMAPWV------------------------------------------
------------------------------------------------------------
-----------------------------------------------------RKIFLH-
------------------------------------------------------------
---KLP----KLL----C-------MR---------------------------------
---------------------------SHKEET---------------------------
------------------------------------------------------------
------------------------------------------------------------
------------------------------------------------------------
------------------------------------------------------------
------------------------------------------------------------
------------------------------------------------------------
--------GNMNGSESSRNT----------------------------------------
-LE---------------------------------------------------------
----AALDSIRYI------------------------------------TRHVMK-----
----------------ENEV----------------------------------------
---------------------------------------RE----------PCLLGSSRP
GKCRQLHFKYRSDPIKKEKTFESSDVQCLSGSVAPLKSNICAVWFTSHKEKFVPALG---
-------HSVVEDWKFIAQV---------L------------------------------
-DRM--------------------------------------------------------
------------------------------------------------------F-----
----L-W--TF------------------------------------LL---V-------
-------S-----I---------------------------IGS-L---------V-L--
---------------FIP----------------------VI-HK---------WAS---
--------------------------------------------
>tr|U3J956|U3J956_ANAPL/45-518 Uncharacterized protein OS=Anas platyrhynchos (Mallard) (Anas boschas).
-----------------------------------------EK--SLSRVAA--------
--RAHR----------------------------------------G----YNQ------
------------FVRPV---------------------------K-N-V----------S
-----D---------------------------------P---------V-I-IQ-----
-----------------FE-V-SM-S--Q-L-VK-----V--------------------
-DEVN-Q----------I-M--------ETN--------LWLKH-------------I--
------------------W------------N--------------------------D-
Y-----KL-R-------------W-----NP--A---D----------------------
-------------------------------YGG----------A---E-----------
FIR-------V------------------------------P-SG-Q----------I--
-----------W---------------------------------------KP-D-IVLY
-N---------N----------AVGDF------------------------QVD------
-------D--KTK-----A-LL----------------------KY-T-----------G
------------------------------------D-VTW-I--P--PAIFK-S-S---
--C----K-ID-VTYFPFD-YQNCT-MKFG----S-WSY---------D-----------
-------------------------------------K--------------------AK
------------------IDL-V-------------L-IG--------------------
S-T---------------------------------------------------------
---------------MN---------------LK-DY-----W---------------E-
-------------------------------------------------SG-EW------
---------------------A-------------------------------I--I-K-
--------A---------------------------------------------------
-----------------------P---------GY--KH-D-I----------K------
-----Y------------------------------------------------------
---------------------NCC--------E--------------EI-----------
-Y---------------------TD---------------ITY------------SL--Y
IRRLPLF----------------------YTIN--------MIIPC--------LLISFL
----TVLVF---YL------------P-S-D------------------C----GE----
------------K-------VTL---C---ISVLLSLT--VFL-LVITETI-P-S----T
-------S---------------------------LV-IPLIG---------EYLLFTMI
FV-TLS----IVIT-V--------------F---V------------------L----NV
----------------------HY--------------RTP-K-----------------
---------THT-MPVWV------------------------------------------
------------------------------------------------------------
-----------------------------------------------------RTIFLN-
------------------------------------------------------------
---LLP----RIM----F-------MT---------------------------------
---------------------------RPASDE---------------------------
----------------E-------------------------------------------
---T-----------------NHKSKP---------------------------------
------------------------------FYMSEFSNLNCFNSS---------------
---------ETKCCKDGFVCQDTACSCCQYQRM---------------------------
------------------KFSD-F------------------------------------
-SGNLTRSS-SS------------------------------------------------
-----ESLDPLFSFSVLSPE----------------------------------------
-MR---------------------------------------------------------
----DAIESVKYI------------------------------------AENMKM-----
----------------QNEA----------------------------------------
---------------------------------------KE-------------------
------------------------------------------------------------
---------IQDDWKYVAMV---------I------------------------------
-DRI--------------------------------------------------------
------------------------------------------------------F-----
----L-W--VF------------------------------------IL---V-------
-------C-----I---------------------------LGT-A---------G-L--
---------------FLQ----------------------PL-MAGDEM-----------
--------------------------------------------
>tr|U3IWZ3|U3IWZ3_ANAPL/2-384 Uncharacterized protein OS=Anas platyrhynchos (Mallard) (Anas boschas).
------------------------------------------------------------
------------------------------------------------------------
------------------------------------------------------------
-------------------------------------------------V-S-VG-----
-----------------MS-L-DI-A--S-I-DT-----I--------------------
-SEIN-M----------D-Y--------TAT--------IFLRQ-------------R--
------------------W------------T--------------------------D-
E-----RL-C-------------F-----DG------N----------------------
--------------------------------KS----------L---S----------L
DGR-------L--------------------------------VE-M----------L--
-----------W---------------------------------------VP-D-TFIV
-D---------S----------KKSFL-----------------------HDIT------
------VE--NRL-----I-RI----------------------YP-N-----------G
------------------------------------T-VLY-A--I--RITTT-V-A---
--C----S-MD-LTKYPMD-KQTCT-LQLE----S-WGY---------N-----------
-------------------------------------I--------------------ND
------------------VMF-YW--------------TR--------------------
G-N---------------------------------------------------------
-DS------------VR---------------GL-DT-----L---------------R-
-------------------------------------------------LA-QY------
---------------------T-------------------------------V--E-D-
--------H---------------------------------------------------
-----------------------F---------TS--VS-E-A----------I------
-----Y------------------------------------------------------
-----------------------E--------T--------------GR-----------
-Y---------------------PK---------------LVF------------HF--E
LKRNILY----------------------FILE--------TYVPS--------ILLVVL
----SWVSF---WI------------S-Q-S-----S------------V----PA----
------------R-------ICI---G---VTTVLTMT--TLM-MGARTSL-P-N----A
-------N---------------------------CF-IKAID---------VYLGICFS
FI-FGA----LLEY-A--------------V---A------------------H----FC
----------------------TL--------------HRP-SSKEL-------------
------------------------------------------------------------
------------------------------------------------------------
---------------------------------------------------------PKT
AGIQ------------------------------------------------NLSLI---
---NLV------------------------------------------------------
-------------------------------ISRMQMEQ---------------------
----------------KVRLEL--------------------------------------
------------------------------------------------------------
---------------------------------MSNPMS---------------------
--------------SESVAVNLL--------------------------TSKADDI----
---------------------------F--------------------------------
------------------------------------------------------FF----
------------------------------------------------------------
-FFVL-------------------------------------------------------
--------------------------------------R---------MKRLKNFD----
-------------CF-HVKNP---------------------------------------
---------------------------------------YH-------------------
------------------------------------------------------------
-----------------------------I------------------------------
-DNY--------------------------------------------------------
------------------------------------------------------A-----
----R-F--SF------------------------------------PL---S-------
-------F-----I---------------------------IIN-V---------F-Y--
---------------WVYY------------------------LY---------F-----
--------------------------------------------
>tr|U3IUK4|U3IUK4_ANAPL/42-451 Uncharacterized protein OS=Anas platyrhynchos (Mallard) (Anas boschas).
----------------------------------------------SLPGFE--------
--NLT----------------------------------------VG----YNK------
------------YLRP----------------------------Y-F-G----------G
-----E---------------------------------P---------V-Q-IA-----
-----------------MS-L-DI-A--S-I-SS-----I--------------------
-SESD-M----------D-Y--------TAT--------IYLRQ-------------R--
------------------W------------T--------------------------D-
P-----RL-V-------------F-----HG------N----------------------
--------------------------------KS----------F---T----------L
DAR-------L--------------------------------VE-L----------L--
-----------W---------------------------------------VP-D-TYIV
-E---------S----------KRSFL-----------------------HDVT------
------VG--NRL-----I-RL----------------------FS-N-----------G
------------------------------------T-ILY-A--L--RITTT-V-A---
--C----N-MD-LSKYPMD-TQTCK-LQLE----S-WGY---------D-----------
-------------------------------------E--------------------ND
------------------VTF-TW--------------LR--------------------
G-N---------------------------------------------------------
-DS------------VH---------------GI-EK-----L---------------R-
-------------------------------------------------LS-QY------
---------------------T-------------------------------V--E-R-
--------Y---------------------------------------------------
-----------------------Y---------TL--VS-K-S----------Q------
-----Q------------------------------------------------------
-----------------------E--------T--------------GS-----------
-Y---------------------PR---------------LIL------------QF--E
LRRNILY----------------------FILE--------TYVPS--------TLLVML
----SWVSF---WI------------T-L-D-----S------------V----PA----
------------R-------TCI---G---VTTVLSMT--TLM-IGSRSSL-S-K----T
-------N---------------------------CF-IKAID---------VYLGICFS
FI-FGA----LVEY-A--------------V---A------------------H----YS
----------------------SS--------------QKC-TAKTP-------------
---------QEG------------------------------------------------
------------------------------------------------------------
---------------------------------------------------------PAN
ELTK------------------------------------------------EMEEV---
---NIA------------------------------------------------------
-----------------------------NIFNSSIASY---------------------
----------------KRKISF--------------------------------------
------------------------------------------------------------
---------------------------------TSIEIS---------------------
--------------SDNINCSDL--------------------------TMKTHEK----
---------------------------I--------------------------------
------------------------------------------------------KR----
------------------------------------------------------------
-VLRN-------------------------------------------------------
--------------------------------------K---------MHRIIGY-----
--------------F-TIQNP---------------------------------------
---------------------------------------SN-------------------
------------------------------------------------------------
-----------------------------V------------------------------
-DHY--------------------------------------------------------
------------------------------------------------------S-----
----K-L--LF------------------------------------PL---F-------
-------F-----M---------------------------LVN-V---------F-Y--
---------------WAYY------------------------LY---------F-----
--------------------------------------------
>tr|T1G584|T1G584_HELRO/3-304 Uncharacterized protein OS=Helobdella robusta (Californian leech).
------------------------------------------------------------
------------------------------------------------------------
------------------------------------------------------------
---------------------------------------P---------L-N-IY-----
-----------------IN-M-NI-N--D-I-SS-----I--------------------
-SETK-M----------E-F--------SMT--------MYLRQ-------------M--
------------------W------------R--------------------------D-
E-----RL-R-------------Y-----TH--T---K----------------------
--------------------------------SN----------L---T----------L
NHR-------Q--------------------------------FD-R----------L--
-----------W---------------------------------------TP-D-VFVR
-N---------L----------KAGVF-----------------------HQIT------
------VP--NRL-----I-RI----------------------SP-D-----------G
------------------------------------T-ILY-S--Q--RLSLT-L-A---
--C----D-MQ-FNKYPMD-NQTCK-IELG----S-YAY---------T-----------
-------------------------------------T--------------------DE
------------------LMF-FW--------------RT--------------------
D-A---------------------------------------------------------
-KP------------VE---------------VN-PS-----I---------------S-
-------------------------------------------------LP-EY------
---------------------I-------------------------------I--Q-G-
--------I---------------------------------------------------
-----------------------S---------HI--VC-S-Q----------Q------
-----MS-----------------------------------------------------
-----------------------S--------T--------------GN-----------
-F---------------------PC---------------LRA------------YF--H
LERRLRA----------------------YVLS--------VYLPS--------LLVVLL
----SWVSF---WI------------D-L-E-----S------------V----PA----
------------R-------ISL---G---ILTMLTIT--TQS-SGQGR-F-P-A----V
-------S----------------------------F-TKAID---------VWMATCLV
FV-FGA----FIEY-S--------------V---V------------------N----VL
----------------------AR--------------R---------------------
------------------------------------------------------------
------------------------------------------------------------
------------------------------------------------------------
------------------------------------------------------------
------------------------------------------------------------
------------------------------------------------------------
------------------------------------------------------------
------------------------------------------------------------
------------------------------------------------------------
-----------------------------------------------DKNKPCPST----
------------------------------------------------------------
------------------------------------------------------------
------------------------------------------------------------
------------------------------------------------------------
--------------------------------------K---------NVGFY-------
------------------------------------------------------------
------------------------------------------------------------
------------------------------------------------------------
------------------------------------------------------------
--VM--------------------------------------------------------
------------------------------------------------------R-----
----L-A--GD------------------------------------CL---L-------
-------L-----L---------------------------L------------------
------------------------------------------------------------
--------------------------------------------
>tr|T1FT33|T1FT33_HELRO/58-398 Uncharacterized protein OS=Helobdella robusta (Californian leech).
------------------------------------------------------------
------------------------------------------------------------
------------------------------------------------------------
-----E---------------------------------K---------V-F-VY-----
-----------------MK-A-VF-T--K-V-GE-----I--------------------
-NTTK-E----------N-F--------YVE--------VFLQA-------------K--
------------------W------------R--------------------------E-
P-----RL-DG------------------QT--N---I----------------------
-------------------------------------------IK---S-----------
--S-------I------------------------------K-WE-E----------Y--
-----------W---------------------------------------NP-K-IHID
-N---------G----------VGEI-------------------------KET------
------IW---PT-----V-MF----------------------NA-N-----------G
----------------------------------EAL-ICE-R--R--KVKGC-Y-S---
--E----T-ME-LQEFPFD-TQDLN-MTVV----S--ER---------N-----------
-------------------------------------C--------------------NE
------------------IGF-L-------------N-DI--------------------
E-H---------------------------------------------------------
-SL------------IS---------------QN-SF-----V---------------Q-
-------------------------------------------------NQ-EW------
---------------------L-------------------------------V--Y-N-
--------YV--------------------------------------------------
-----------------------D---------VQFGEV-K-K----------V------
-----YE-----------------------------------------------------
---------------------NSG--------Q--------------VL-----------
-H---------------------PT---------------VTF------------VV--R
TQRRFQF----------------------YVYN--------FILVL--------FFINTM
----TFTTF---AV------------S-H-E-----K------------P----EN----
------------R-------LQL---T---FILLLTTV--GFR-TNVNNVL-P-K----I
-------S----------------------------Y-LTKMD---------KIILTSFV
IQ-CII----CIWH-S--------------I---V------------------V----LI
----------------------KK--------------SPP-ASLAA-------------
--------ATATVLLNEV------------------------------------------
------------------------------------------------------------
------------------------------------------------------------
------------------------------------------------------------
------------------------------------------------------------
------------------------------------------------------------
------------------------------------------------------------
------------------------------------------------------------
------------------------------------------------------------
------------------------------------------------------------
------------------------------------------------------------
------------------------------------------------------------
------------------------------------------------------------
------------------------------------------------------------
--------------------------------------S---------NATIMATP----
-V------T---D---SGLDT---------------------------------------
---------------------------------------VW-------------------
------------------------------------------------------------
-----------------------------I------------------------------
-DRY--------------------------------------------------------
------------------------------------------------------V-----
----F-L--AS------------------------------------FL---V-------
-------Y-----I---------------------------VIH-L---------I-F--
---------------GLLI--------Y---------------LQTT-------------
--------------------------------------------
>tr|T1FRG1|T1FRG1_HELRO/6-315 Uncharacterized protein OS=Helobdella robusta (Californian leech).
------------------------------------------------------------
------------------------------------------------------------
------------------------------------------------------------
-------------------------------------------------T-T-IQ-----
-----------------AR-I-VF-L--K-L-GE-----I--------------------
-DTLH-D----------R-F--------NAN--------VFIQA-------------K--
------------------W------------R--------------------------E-
P-----AL-DH------------------TY--Y---K----------------------
--------------------------------E-----------F---D-----------
--K-------I------------------------------D-WS-K----------Y--
-----------W---------------------------------------SP-K-LFVE
-N---------V----------FGDP-------------------------REN------
------IE---YS-----I-SY----------------------DS-K-----------G
----------------------------------KAT-VYE-K--R--RVLSH-F-Q---
--E----F-ME-LNKFPFD-TQDLT-VTLT----S--ER---------N-----------
-------------------------------------E--------------------AE
------------------VEL-I-------------E-DV--------------------
S-E--------------------R------------------------------------
-CA------------LN---------------PQ-SF-----V---------------D-
-------------------------------------------------EQ-EW------
---------------------K-------------------------------L--H-K-
--------IV--------------------------------------------------
-----------------------V---------TWRRTR-T-D----------D------
-----N------------------------------------------------------
---------------------KSP--------K--------------TN-----------
-H---------------------SA---------------FSA------------AC--K
ASRRPEF----------------------FIWN--------ILVVM--------FLICSL
----SFATF---AV------------D-L-N-----L------------P----QN----
------------R-------LQL---S---FILLLTTV--SFK-FVVNQSL-P-M----I
-------A----------------------------Y-LTYLD---------KYILGSMA
IL-CCI----CVWH-A--------------V---V------------------P----LF
----------------------NN--------------SPS-------------------
------------------------------------------------------------
------------------------------------------------------------
------------------------------------------------------------
------------------------------------------------------------
-----------------C------------------------------------------
------------------------------------------------------------
------------------------------------------------------------
------------------------------------------------------------
------------------------------------------------------------
------------------------------------------------------------
------------------------------------------------------------
------------------------------------------------------------
------------------------------------------------------------
------------------------------------------------------------
------------------------------------------------------------
----------------CSEHS---------------------------------------
---------------------------------------KY-------------------
------------------------------------------------------------
-----------------------------A------------------------------
-DTV--------------------------------------------------------
------------------------------------------------------A-----
----L-I--IL------------------------------------SI---I-------
-------Y-----I---------------------------VFH-A---------F-F--
---------------IFII--------A--------------------------------
----------------------------------------C---
>tr|T1FAW2|T1FAW2_HELRO/187-610 Uncharacterized protein OS=Helobdella robusta (Californian leech).
----------------------------------------------FGLTPQ--------
------------------------------------------------------------
--------------YGSRSR----------------------------------------
-----M---------------------------------R---------R-N-TR-----
-----------------SS-V-GF-V--E-I-P---------------------------
------------------------------------------NG-------------K--
------------------F------------K--------------------------E-
R-----S----------------------SE--K---V----------------------
--------------------------------S-----------C---K-----------
--N-------I------------------------------D-FS-S----------Y--
-----------W---------------------------------------NP-R-LFVE
-N---------I----------IGDP-------------------------KVS------
------VT---YN-----V-TF----------------------DR-D-----------H
----------------------------------LAT-VVE-I--R--RVNGS-F-F---
--E----F-ME-LNQFPFD-YQDLT-VTVV----S--EL---------S-----------
-------------------------------------V--------------------DM
------------------IDL-S-------------L-DQ--------------------
L-E--------------------K------------------------------------
-CG------------IN---------------AQ-AF-----S---------------A-
-------------------------------------------------EQ-EW------
---------------------S-------------------------------L--E-Q-
--------NV--------------------------------------------------
-----------------------S---------TWRRTV-S-K----------T------
-----I------------------------------------------------------
---------------------NKV--------L--------------VD-----------
-F---------------------PG---------------LSV------------AA--K
ASRRPQF----------------------FIWN--------IIVIM--------MAICSL
----AFATF---TV------------S-L-E-----T------------P----HF----
------------R-------LQL---T---YLLLLTTV--TFK-FVVNKSL-P-K----I
-------S----------------------------Y-LTYLD---------KYILGSMV
IL-CCI----CIWH-A--------------L---V------------------G----SV
----------------------IYPN--------LPKGNAN-NNNNITNCIYVQPLTTAS
QNA---TVAAVTATKTTT------------------------------------------
------------------------------------------------------------
-----------------------------------------------------DSSMVNV
ASKTT-------------------------------------------------------
-----------ILQSV-----DHFSVD---------------------------------
------------------------------------------------------------
----------------ENRSSQN------CI-----------------------------
------------------------------------------------------------
---------------------------TTAAAVTTTAAP---------------------
-----------------------------------------------------PN-----
--------SNSS------------------------------------------------
----------DYD-----------------------------------------------
--GDNNYNNNNVATKCL-------------------------------------------
------------------------------------------------------------
----------------------------------------------------STRP----
----------------PGATC---------------------------------------
---------------------------------------IM-------------------
------------------------------------------------------------
-----------------------------I------------------------------
-DRI--------------------------------------------------------
------------------------------------------------------A-----
----L-G--IL------------------------------------SS---V-------
-------Y-----I---------------------------FFH-L---------I-F--
---------------VILI--------W---------------RS----------RRDE-
DEA-----------------------------------------
>tr|T1F5D9|T1F5D9_HELRO/15-386 Uncharacterized protein OS=Helobdella robusta (Californian leech).
------------------------------------------------------------
------------------------------------------------------------
------------------------------------------------------------
---------------------------------------P---------R-K-VF-----
-----------------VT-M-IF-T--K-I-GE-----I--------------------
-DTAK-E----------C-F--------SAE--------IIIQY-------------R--
------------------W------------R--------------------------E-
A-----LL-DG------------------KT--K---ERRFIVPSREADIKWRVTADSIY
PSSEVYNVDVHTCNVHCLICIIRLVAMLSVRME-----------L---K-----------
--K-------V------------------------------N-ID-T----------L--
-----------W---------------------------------------KP-K-IFVA
-N---------I----------LSET-------------------------RDT------
------TI---NT-----V-AF---------------------PNA-N-----------N
----------------------------------QAF-MLS-Q--K--KLKGK-F-S---
--E----Y-LE-LQEFPFD-VQDLS-IMVK----S--KL---------N-----------
-------------------------------------T--------------------TD
------------------VVL-E-------------E-DP--------------------
Q-T--------------------P------------------------------------
-SA------------VI---------------VS-SF-----V---------------N-
-------------------------------------------------EQ-EW------
---------------------I-------------------------------L--R-S-
--------DV--------------------------------------------------
-----------------------R---------VEKGQT-E-D----------I------
-----IV---------------GG------------------------------------
---------------------KAV--------G--------------GK-----------
-Y---------------------PF---------------LIF------------KC--S
AERRYQY----------------------FIWN--------VIIIM--------LLICLM
----SFTTF---AV------------E-Y-K-----L------------T----PN----
------------R-------LQL---T---FLLLLTTI--AFK-TNINNSL-P-K----I
-------S----------------------------Y-LTYMD---------KYFLGSWF
IQ-CMM----CCWH-A--------------L---V------------------G----GI
----------------------LV--------------KYD-------------------
------------------------------------------------------------
------------------------------------------------------------
------------------------------------------------------------
------------------------------------------------------------
------------------------------------------------------------
------------------------------------------------------------
------------------------------------------------------------
------------------------------------------------------------
------------------------------------------------------------
------------------------------------------------------------
------------------------------------------------------------
------------------------------------------------------------
------------------------------------------------------------
------------------------------------------------------------
------------------------------------------------------------
-------------------WC---------------------------------------
---------------------------------------IW-------------------
------------------------------------------------------------
-----------------------------I------------------------------
-DRI--------------------------------------------------------
------------------------------------------------------F-----
----L-I--FF------------------------------------VF---A-------
-------Y-----F---------------------------IFL-----------L-L--
---------------CFST--------V---------------FR----------NKHN-
RHR-----------------------------------------
>tr|S4RTN1|S4RTN1_PETMA/24-479 Uncharacterized protein [Fragment] OS=Petromyzon marinus (Sea lamprey).
----------------------------------------------EENLLK--------
--DLFVV--------------------------------------QQ----YKT------
------------LVRPA---------------------------R-T-A----------T
-----G---------------------------------R---------V-T-VR-----
-----------------LG-M-TL-S--Q-L-IS-----L--------------------
-PACQ-P----------D-M--------TLS--------RLISL-------------S--
------------------W------------E--------------------------D-
P-----RL-S-------------W-----DP--R---N----------------------
-------------------------------YDN----------L---R-----------
SIR-------L------------------------------S-PK-R----------V--
-----------W---------------------------------------LP-D-IALS
-N---------N----------NDGNF------------------------DFG------
-------L--YVH-----V-LV----------------------DY-T-----------G
------------------------------------A-VRW-V--P--PSIYR-S-S---
--C----G-MQ-VKYFPFD-WQNCS-MVFQ----S-FTY---------D-----------
-------------------------------------T--------------------SE
------------------INL-E-------------Y-AL--------------------
D-E-HRQE----------------------------------------------------
----------IRHIIID---------------ES-TF-----P---------------V-
-------------------------------------------------SG-EW------
---------------------Q-------------------------------I--K-H-
--------K---------------------------------------------------
-----------------------P---------SR--KN-T-------------------
------------------------------------------------------------
---------------------NPR--------D--------------PL-----------
-Y---------------------QD---------------ITF------------YL--I
MERKPLF----------------------YIIN--------IVVPC--------ILITIC
----AVFTF---YL------------P-P-D------------------A----GE----
------------K-------MGL---C---ISVLLALT--VFL-LLLADKV-P-E----T
-------S---------------------------LG-VPVIV---------NYLMFTMV
IV-TAC----VILT-V--------------I---V------------------L----NL
----------------------HF--------------RSP-A-----------------
---------THI-MPYWV------------------------------------------
------------------------------------------------------------
-----------------------------------------------------RRIFIH-
------------------------------------------------------------
---SLP----KYL----W-------IE---------------------------------
---------------------------RPKKEELAPKLPVLT------------------
----------------QHQQH----------------------------CHDEYF-----
------------------------------IRTPPSQALLL-------------------
------------------------------------------------------------
----------------------------------------------------LPTS----
-------------------------------------------------------P----
-SFGMTPFSS--------------------------------------------------
-----ELAGPDKLHVVLPPE----------------------------------------
-LQ---------------------------------------------------------
----SAVDAVHYI------------------------------------SEHMLS-----
----------------QKEF----------------------------------------
---------------------------------------DE-------------------
------------------------------------------------------------
---------LKEDWQYVAMV---------V------------------------------
-DRI--------------------------------------------------------
------------------------------------------------------F-----
----F-I--TF------------------------------------FL---I-------
-------T-----S---------------------------LGT-F---------G-I--
---------------FFNAS----------------------------------------
--------------------------------------------
>tr|S4RTH2|S4RTH2_PETMA/1-410 Uncharacterized protein OS=Petromyzon marinus (Sea lamprey).
------------------------------------------------------------
------------------------------------------------------------
------------------------------------------------------------
------------------------------------------------------------
------------------------------------------------------------
-------------------M----------------------------------------
------------------------------------------------------------
-------------------------------------E----------------------
-------------------------------HPG----------V---K-----------
NLR-------F------------------------------Q-PH-Q----------I--
-----------W---------------------------------------TP-D-ILLY
-N---------S----------ADERF------------------------DAT------
-------F--HTN-----V-LV----------------------NY-T-----------G
------------------------------------N-CQH-L--P--PGMLK-S-T---
--C----Y-ID-VRWFPFD-VQKCD-LKFG----S-WTH---------D-----------
-------------------------------------G--------------------WL
------------------IDL-Q-------------M-LE--------------------
------------------------------------------------------------
---------------AD---------------TS-GY-----I---------------A-
-------------------------------------------------NG-EW------
---------------------D-------------------------------L--V-E-
--------I---------------------------------------------------
-----------------------P---------GK--RN-E-L----------Y------
-----Y------------------------------------------------------
---------------------DCC--------Q--------------EP-----------
-Y---------------------PD---------------VTY------------TL--T
IRRRTLY----------------------YGLN--------LLVPC--------VLISAL
----SLLVF---LL------------P-A-D------------------S----GE----
------------K-------ISL---G---ITVLLSLT--VFM-LLVAEIM-P-A----T
-------S---------------------------DS-VPLIG---------QYFASTMI
IV-AFS----VVVT-V--------------I---V------------------L----QY
----------------------HH--------------HNP-D-----------------
---------GKK-MPQWV------------------------------------------
------------------------------------------------------------
-----------------------------------------------------RVILLD-
------------------------------------------------------------
---WCA----WFL----R-------MK---------------------------------
---------------------------QPGRERHELA-----------------------
----------------RRLSILHRN-----------------------------------
------------------------------------------------------------
--------------------------SMVSLDLALLSASG--------------------
---------IHKKTNGHG-------------VFIGFTNP---------DAPQQPP-----
---------TSDSGVMCGRETC-FN-----------------------------------
-STGPEEEPGNA------------------------------------------------
-----QRGMPPDPTAGMSSE----------------------------------------
-IT---------------------------------------------------------
----KILIELRYI------------------------------------AGRFRT-----
----------------QDEN----------------------------------------
---------------------------------------EA-------------------
------------------------------------------------------------
---------IASEWKFAAAV---------V------------------------------
-DRL--------------------------------------------------------
------------------------------------------------------C-----
----L-L--AF------------------------------------TL---F-------
-------T-----I---------------------------IST-I---------S-I--
---------------LMS------------------------------------------
--------------------------------------------
>tr|R7VFY5|R7VFY5_CAPTE/37-346 Uncharacterized protein OS=Capitella teleta (Polychaete worm).
------------------------------------------------------------
------------------------------------------------------------
------------------------------------------------------------
---------------------------------------K---------V-V-VE-----
-----------------LR-V-VF-L--K-I-GE-----I--------------------
-DTLK-E----------Q-Y--------SAD--------TFIQA-------------K--
------------------W------------R--------------------------E-
S-----SL-DG------------------RT--S---E----------------------
--------------------------------E-----------L---K-----------
--R-------I------------------------------D-LE-C----------F--
-----------W---------------------------------------NP-L-LFIE
-N---------V----------LSET-------------------------KEA------
------TW---LA-----A-MA----------------------NS-K-----------G
----------------------------------EVY-VLE-R--R--RVRGV-F-M---
--E----N-LE-LNDFPLD-VQDLT-VTIT----S--ER---------P-----------
-------------------------------------D--------------------TE
------------------IDI-I-------------P-DE--------------------
N-E--------------------M------------------------------------
-SG------------IN---------------VQ-TF-----V---------------D-
-------------------------------------------------QQ-EW------
---------------------R-------------------------------L--H-E-
--------HI--------------------------------------------------
-----------------------E---------VSKKVM-T-Q----------E------
-----Y------------------------------------------------------
---------------------SSS--------N--------------RC-----------
-H---------------------PA---------------LSV------------TC--R
AARRPGY----------------------FYWN--------VFLVM--------FFISAL
----SFATF---AV------------S-P-E-----L------------P----QN----
------------R-------LQL---S---FTLLLTSV--AFK-FVINQSL-P-K----I
-------S----------------------------Y-LTYMD---------KYVLLSLV
IL-CTV----CVWH-A--------------I---V------------------T----LF
----------------------AR--------------NGV-------------------
------------------------------------------------------------
------------------------------------------------------------
------------------------------------------------------------
------------------------------------------------------------
------------------------------------------------------------
------------------------------------------------------------
------------------------------------------------------------
------------------------------------------------------------
------------------------------------------------------------
------------------------------------------------------------
------------------------------------------------------------
------------------------------------------------------------
------------------------------------------------------------
------------------------------------------------------------
------------------------------------------------------------
------------------MFL---------------------------------------
---------------------------------------IT-------------------
------------------------------------------------------------
-----------------------------L------------------------------
-EHD--------------------------------------------------------
------------------------------------------------------V-----
----F-I--AF------------------------------------CV---I-------
-------Y-----I---------------------------GCH-G---------V-F--
---------------IFWL--------Y---------------FD----------A----
--------------------------------------------
>tr|R7V1T8|R7V1T8_CAPTE/3-372 Uncharacterized protein OS=Capitella teleta (Polychaete worm).
------------------------------------------------------------
----------------------------------------------G----YEK------
------------AVRPV---------------------------F-N-S----------T
-----Q---------------------------------T---------I-T-VN-----
-----------------LG-L-TL-T--Q-I-FD-----M--------------------
-DEKN-Q----------V-L--------TVN--------VWLDQ-------------S--
------------------W------------K--------------------------D-
D-----KL-Q-------------W-----NP--E---Q----------------------
-------------------------------YGG----------V---K-----------
VIR-------I------------------------------P-CD-F----------V--
-----------W---------------------------------------LP-D-IVLY
-N---------S----------VDDYS------------------------EPY------
-------M--RSL-----A-ML----------------------SH-D-----------G
------------------------------------M-IFW-P--P--IVKFR-S-S---
--C----K-VD-ITYFPFD-DQICS-MKMG----S-WAY---------D-----------
-------------------------------------G--------------------LQ
------------------VDV-T-------------N-NS--------------------
D-S---------------------------------------------------------
---------------VD---------------LS-NY-----I---------------D-
-------------------------------------------------NG-EW------
---------------------Q-------------------------------L--I-H-
--------A---------------------------------------------------
-----------------------K---------AV--RN-V-K----------F------
-----Y------------------------------------------------------
---------------------SCC--------P--------------EP-----------
-F---------------------PD---------------VTF------------WF--H
LRRRTTY----------------------YTFN--------IIIPC--------AILSVL
----TLGGF---LL------------P-A-D------------------S----GE----
------------K-------VSL---G---LTVLLAFS--VFM-LLIAENM-P-A----T
-------S---------------------------EF-VPLIG---------LYLTVIMA
MT-SAS----VVFS-V--------------F---V------------------L----HI
----------------------HH--------------KGG-R-----------------
---------GNR-APLWL------------------------------------------
------------------------------------------------------------
-----------------------------------------------------RRFTLK-
------------------------------------------------------------
---YLA----TYL----C-------TQ---------------------------------
------------------------------------------------------------
------------------------------------------------------------
------------------------------------------------------------
------------------------------------------------------------
------------------------------------------------------------
------------------------------------------------------------
------------------------------------------------------------
-------K----------------------------------------------------
------------------------------------------------------------
----ELLKCVRHV------------------------------------LDKQDR-----
----------------DELE----------------------------------------
---------------------------------------RH-------------------
------------------------------------------------------------
---------VIREWEDVAAV---------V------------------------------
-DRL--------------------------------------------------------
------------------------------------------------------L-----
----F-W--LF------------------------------------AL---L-------
-------T-----L---------------------------FSS-L---------A-L--
---------------LVFK-----------------------------------------
--------------------------------------------
>tr|R7UUZ4|R7UUZ4_CAPTE/130-431 Uncharacterized protein OS=Capitella teleta (Polychaete worm).
------------------------------------------------------------
------------------------------------------------------------
------------------------------------------------------------
---------------------------------------K---------M---IQCAICA
CRMRWP--NS-------MKWA-DL-L--D-G-GD-----L--------------------
-ATL-----------------------------------CFIRR-------------Q--
------------------MQ-----------R--------------------------E-
I-----HR-PS------------------DV--N---Q----------------------
--------------------------------D-----------T---E-----------
--E-------L------------------------------D-FD-K----------L--
-----------W---------------------------------------NP-K-IFID
-D---------V----------IGGA-------------------------SIT------
------TH---MA-----V-E-----------------------RV-N-----------G
----------------------------------LAF-IVE-R--R--RIRGS-F-I---
--E----K-LE-LADFPFD-VQDLS-ITIM----S--DL---------P-----------
-------------------------------------T--------------------SQ
------------------VEL-A-------------E-DP--------------------
D-E--------------------I------------------------------------
-HK------------IY---------------KL-NF-----I---------------D-
-------------------------------------------------EQ-EW------
---------------------Y-------------------------------L--Y-K-
--------YI--------------------------------------------------
-----------------------E---------STKKEL-L-K----------D------
-----Q------------------------------------------------------
---------------------ADP--------D--------------AT-----------
-R---------------------SA---------------LTV------------MA--R
AARRPGY----------------------YIWN--------VFSVT--------MLIASL
----SFVTF---AV------------E-H-T-----L------------P----QN----
------------R-------LQL---S---FTLVLTAV--AFK-FVVNQCL-P-R----V
-------S----------------------------Y-LTYLD---------KYVLCSMV
EV-SAV----CFWH-G--------------V---Q------------------T----KL
----------------------NI--------------TDS-------------------
------------------------------------------------------------
------------------------------------------------------------
------------------------------------------------------------
------------------------------------------------------------
------------------------------------------------------------
------------------------------------------------------------
------------------------------------------------------------
------------------------------------------------------------
------------------------------------------------------------
------------------------------------------------------------
------------------------------------------------------------
------------------------------------------------------------
------------------------------------------------------------
------------------------------------------------------------
------------------------------------------------------------
------------------------------------------------------------
------------------------------------------------------------
------------------------------------------------------------
-----------------------------N------------------------------
-DYI--------------------------------------------------------
------------------------------------------------------A-----
----M-I--TI------------------------------------LG---L-------
-------Y-----A---------------------------VYN-IQ-------------
------------------------------------------------------------
--------------------------------------------
>tr|R7UM62|R7UM62_CAPTE/25-500 Uncharacterized protein OS=Capitella teleta (Polychaete worm).
-----------------------------------------------KRLYE--------
--NKLRK--------------------------------------SG----YNR------
------------NIRPV---------------------------T-N-D----------T
-----E---------------------------------T---------V-D-VS-----
-----------------IG-L-KM-A--Q-I-LD-----V--------------------
-DERN-Q----------I-M--------TTN--------VWVKL-------------E--
------------------W------------L--------------------------D-
N-----RL-T-------------W-----DP--E---E----------------------
-------------------------------YGD----------V---D-----------
MLY-------V------------------------------P-AE-D----------L--
-----------W---------------------------------------HP-D-IVLY
-N---------T----------GDGRY------------------------EMT------
-------E--GTK-----A-TV----------------------YY-N-----------G
------------------------------------L-IKW-T--P--PASFK-S-S---
--C----D-ID-ALHFPFD-QQTCG-LQFG----S-WTY---------N-----------
-------------------------------------I--------------------EE
------------------VNI-R-------------H-VW--------------------
Q-N-QEDED---------------------------------------------------
-----YDENRVLDTGID---------------MS-AF-----Y---------------K-
-------------------------------------------------SV-EW------
---------------------D-------------------------------V--M-A-
--------V---------------------------------------------------
-----------------------P---------AF--KG-L-F----------H------
-----Y------------------------------------------------------
---------------------AGS--------Q--------------QQ-----------
-F---------------------EQ---------------WTF------------EL--T
LRRKFLF----------------------YTVN--------LIIPL--------ISHSFI
----TVLVF---YL------------P-S-D------------------S----KE----
------------K-------IAL---S---INILLSLT--VFF-LMFAEII-P-P----T
-------S---------------------------IV-VPLLG---------KYLIFTLV
LV-VTS----VMIT-C--------------I---T------------------Y----NV
----------------------HF--------------RSP-A-----------------
---------THK-MPDWV------------------------------------------
------------------------------------------------------------
-----------------------------------------------------RKVFLY-
------------------------------------------------------------
---WLP----RIL----M-------MR---------------------------------
---------------------------RPKIEN---------------------------
----------------SHDVHLKHIQLNLCTC--------------LGDQTGQHFQ----
------------------------------LEDGEPRYQF--------------------
------------------------------------------------------------
---------GSKRTRTQTELIK--------------------------------------
---------------LSHEIDS-V------------------------------------
------------------------------------------------------------
--------SGHNEYGAFSPE----------------------------------------
-VR---------------------------------------------------------
----NAIEGAIFI------------------------------------ANHMKQ-----
----------------EDVS----------------------------------------
---------------------------------------NR-------------------
-------------------------------------------------------VS---
-------HPIKEDWKYIALV---------I------------------------------
-DRL--------------------------------------------------------
------------------------------------------------------F-----
----L-W--IY------------------------------------SC---V-------
-------G-----V---------------------------FGT-L---------G-I--
---------------ICSA-----------------------------------------
--------------------------------------------
>tr|R7U8Z7|R7U8Z7_CAPTE/20-519 Uncharacterized protein OS=Capitella teleta (Polychaete worm).
-----------------------------------------NH--DAKRLYD--------
--DLLNK--------------------------------------NN----YNK------
------------LVRPV---------------------------S-N-Y----------S
-----Q---------------------------------P---------V-K-LK-----
-----------------FG-L-KF-A--Q-L-NE-----V--------------------
-DEKN-E----------I-M--------TTN--------MWVKQ-------------I--
------------------W------------E--------------------------D-
V-----FL-Q-------------W-----NR--E---E----------------------
-------------------------------YGG----------V---D-----------
RIY-------V------------------------------P-AT-S----------I--
-----------W---------------------------------------LP-D-VMLN
-N---------N----------GDGDY------------------------VIT------
-------I--MTK-----A-ML----------------------TY-T-----------G
------------------------------------V-IEW-N--P--PAIFK-S-H---
--C----D-IN-VQYFPFD-IQVCK-LQFL----P-WSH---------D-----------
-------------------------------------G--------------------YK
------------------VDM-V-------------H-IW--------------------
R-D-KYAT----------------------------------------------------
-DKTNYSNNPFIPMGID---------------MK-QF-----V---------------P-
-------------------------------------------------SQ-EW------
---------------------D-------------------------------V--L-A-
--------V---------------------------------------------------
-----------------------T---------AQ--KN-I-R----------Y------
-----Y------------------------------------------------------
---------------------PCC--------K--------------EP-----------
-F---------------------PD---------------ITF------------QV--T
IRRKTLF----------------------YSIN--------IIVPC--------VCINLL
----TLTGF---YV------------P-C-D------------------C----GE----
------------K-------ISI---C---ITILLSIS--MFQ-LLLFDLV-P-G----T
-------S---------------------------VS-VPLLG---------QYILFTLF
VT-TGS----VVCS-V--------------I---V------------------L----NV
----------------------NY--------------RGS-L-----------------
---------VGT-MPPRL------------------------------------------
------------------------------------------------------------
-----------------------------------------------------KSIFVD-
------------------------------------------------------------
---NLA----RIL----C-------MP---------------------------------
---------------------------QPTAEE---------------------------
----------------QEQEMEDQIDWSLAHSDLSS------------------------
------------------------------------------------------------
--------------------------YVNPYKKRFRQRQSVIQETMMHL-----------
--------RNGGDSKEGLLRGYK-----------------PSQSFIGFDKPNMYE-----
--------------------------------NTVCE-----------------------
------------------------------------------------------------
-------KCARMGANRHLPN----------------------------------------
-VQ---------------------------------------------------------
----KAFEGVGYI------------------------------------AKHHQE-----
----------------NDDS----------------------------------------
---------------------------------------SK-------------------
------------------------------------------------------------
---------IKDDWVYMAQV---------V------------------------------
-DRL--------------------------------------------------------
------------------------------------------------------L-----
----L-W--IY------------------------------------VS---L-------
-------S-----F---------------------------LCT-M---------T-L--
---------------LLN------------------------------------------
--------------------------------------------
>tr|R7TRD4|R7TRD4_CAPTE/14-441 Uncharacterized protein [Fragment] OS=Capitella teleta (Polychaete worm).
----------------LLIVQLLKDA--------------HCV--SESDLIQ--------
--HLFS---------------------------------------TE----YNR------
------------HARPL---------------------------K-D-P----------S
-----K---------------------------------N---------I-T-VS-----
-----------------IE-V-EI-K--D-F-QG-----L--------------------
-DDQG-G----------E-L--------TFT--------GFFEA-------------K--
------------------W------------F--------------------------D-
E-----QL-R-------------W-----NI--T---E----------------------
-------------------------------YP-----------I---E-----------
YIA-------L------------------------------H-AN-Q----------I--
-----------W---------------------------------------LP-D-FGLA
-N---------S----------ANSFY------------------------QRT------
---F--VH--DYR-----V-RV----------------------KH-T-----------G
------------------------------------L-IRW-Y--A--GTTMG-T-T---
--C----E-LG-ITEFPFD-KQSCE-IVLE----N-TVY---------S-----------
-------------------------------------A--------------------AE
------------------VDI-I-------------P-LD--------------------
D-T--------------------P------------------------------------
---------------LK---------------LL-SR-----D---------------I-
-------------------------------------------------NG-LW------
---------------------K-------------------------------I--T-G-
--------T---------------------------------------------------
-----------------------N---------VT--KE-F-------------------
-----F------------------------------------------------------
---------------------GDD--------G--------------YV-----------
-W---------------------PR---------------LVF------------AI--S
LKRLPLY----------------------YLLN--------VLLPC--------VLLAIL
----TLAMY---WL------------P-L-E------------------S----GE----
------------R-------ISL---G---ITVMLSYS--VTL-LVLEGYL-P-V----S
-------S---------------------------ID-QAMFG---------LLVNTMMA
LA-TFA----VTTS-I--------------ILSYV------------------L----NN
----------------------Y-------------------------------------
---------SGR-LSPSS------------------------------------------
------------------------------------------------------------
-----------------------------------------------------RAFLFG-
------------------------------------------------------------
---FLA----RVV----C-------MRHC-------------------------------
---------------------------VPKTEELKYNDR---------------------
------------------------------------D-----------------------
------------------------------------------------------------
------------------------------HDVADVTRE---------------------
------------------------------------------------------------
----------------------------I-------------------------------
------------------------------------------------------------
------------RTQKSHSD----------------------------------------
-IV---------------------------------------------------------
----EIRNHLRTI------------------------------------IQRYED-----
----------------SDSE----------------------------------------
---------------------------------------KA-------------------
------------------------------------------------------------
---------IAEEWKAATRI---------L------------------------------
-DCL--------------------------------------------------------
------------------------------------------------------F-----
----F-W--VN------------------------------------LL---I-------
-------I-----L---------------------------VSF-V---------V-F--
---------------FVLA---------------------T-------------------
--------------------------------------------
>tr|R7TCF6|R7TCF6_CAPTE/9-319 Uncharacterized protein [Fragment] OS=Capitella teleta (Polychaete worm).
------------------------------------------------------------
---ILVD--------------------------------------TY----YDK------
------------TTRPV---------------------------R-S-D----------E
-----T---------------------------------T---------M-H-LF-----
-----------------VG-M-SL-Y--H-I-LD-----T--------------------
-VSLR-V----------P-L--------SLV--------CTQFP-------------R--
------------------W------------M--------------------------D-
E-----YL-T-------------W-----NS--T---D----------------------
-------------------------------YGD----------L---T-----------
QIW-------V------------------------------P-AT-R----------I--
-----------W---------------------------------------TP-D-IFIN
-N---------F----------VDDSF------------------------QDF------
-------M--DTY-----C-IV----------------------NS-N-----------G
------------------------------------E-VLW-M--F--PAVVK-T-Y---
--C----T-LD-VRHFPFD-QQRCN-IVFI----S-WTF---------H-----------
-------------------------------------G--------------------LK
------------------LNV-T-------------F-NE--------------------
S-E---------------------------------------------------------
---------------AQ---------------TV-YY-----TP--------------K-
-------------------------------------------------NQ-EW------
---------------------Y-------------------------------V--D-K-
--------L---------------------------------------------------
-----------------------S---------VI--RH-E-M----------V------
-----Y------------------------------------------------------
---------------------ACC--------P--------------EP-----------
-Y---------------------PD---------------VTF------------TI--H
MTRRSLF----------------------YIIN--------FIFPC--------LLIYAV
----SFLGF---FL------------P-V-E------------------S----GE----
------------K-------VNL---E---ITILLALV--VFL-LIVGETL-P-P----T
-------P---------------------------DA-IPALG---------LLFGLTMI
MV-SIA----LVMA-V--------------V---V------------------T----NI
----------------------FL--------------RKD-S-----------------
---------GVR-IPAIS------------------------------------------
------------------------------------------------------------
-----------------------------------------------------RPIFMP-
------------------------------------------------------------
------------------------------------------------------------
---------------------------R--------------------------------
------------------------------------------------------------
------------------------------------------------------------
------------------------------------------------------------
------------------------------------------------------------
------------------------------------------------------------
------------------------------------------------------------
------------------------------------------------------------
------------------------------------------------------------
------------------------------------------------------------
------------------------------------------------------------
------------------------------------------------------------
------------------------------------------------------------
------------------------------------------------------------
------------------------------------------------------------
------------------------------------------------------------
------------------------------------------------------------
------------------------------------------------------------
------------------------------------------------------------
--------------------------------------------
>tr|R7T7D4|R7T7D4_CAPTE/5-398 Uncharacterized protein [Fragment] OS=Capitella teleta (Polychaete worm).
------------------------------------------------------------
------------------------------------------------------------
------------------------------------------------------------
-----Q---------------------------------P---------L-D-VS-----
-----------------IN-M-NV-N--D-I-SS-----I--------------------
-SEVK-M----------E-F--------SVT--------LYLRQ-------------V--
------------------W------------R--------------------------D-
Q-----RL-A-------------Y-----EG-LS---N----------------------
--------------------------------RS----------V---T----------L
NHN-------Q--------------------------------FD-R----------M--
-----------W---------------------------------------TP-D-VFIR
-N---------L----------KAGIF-----------------------HTIT------
------VP--NRL-----I-RL----------------------SP-D-----------G
------------------------------------T-ILY-S--Q--RLTLT-L-A---
--C----D-MI-LNKYPMD-NQTCK-IEFG----S-YAY---------T-----------
-------------------------------------T--------------------ED
------------------IEL-KW--------------RV--------------------
N-V---------------------------------------------------------
-TE------------VE---------------VN-PG-----I---------------S-
-------------------------------------------------LP-EY------
---------------------H-------------------------------L--S-N-
--------A---------------------------------------------------
-----------------------T---------HH--IC-T-K----------N------
-----FSST-------------GRV------------AQLVNES----------------
------------------HLYSLN--------T--------------GN-----------
-F---------------------PC---------------LRA------------HF--H
LERRLRA----------------------YVLS--------TYLPS--------LLVVLL
----SWVSF---WI------------D-L-D-----A------------V----PA----
------------R-------ISL---G---ILTILTIT--TQG-SGSNRSM-P-A----V
-------S----------------------------F-TKAID---------VWMATCLV
FV-FGS----FIEY-S--------------I---V------------------N----VL
----------------------AR--------------RVK-HTHLM-------------
--------KARGQKCSCS------------------------------------------
------------------------------------------------------------
------------------------------------------------------------
-----------------------------------------------TCIQVRASKSL--
-CLVVG------------------------------------------------------
---------------------------GAHGFMTSQQNC---------------------
----------------KKPMDT--------------------------------------
------------------------------------------------------------
------------------------------------------------------------
-------------------------------------------------FRISPEP----
------------------------------------------------------------
------------------------------------------------------------
------------------------------------------------------------
------------------------------------------------------------
--------------------------------------G---------GSGFSKK-----
--------------M-KHNKA---------------------------------------
---------------------------------------LM-------------------
------------------------------------------------------------
-----------------------------V------------------------------
-DIM--------------------------------------------------------
------------------------------------------------------S-----
----R-V--LF------------------------------------PL---L-------
-------F-----L---------------------------IFN-M---------I-Y--
---------------WPLY------------------------LL---------------
--------------------------------------------
>tr|R0LQG3|R0LQG3_ANAPL/24-432 Gamma-aminobutyric acid receptor subunit alpha-2 [Fragment] OS=Anas platyrhynchos (Mallard) (Anas boschas).
------------------------------------------------RILD--------
--RLL----------------------------------------DG----YDN------
------------RLRP----------------------------G-L-G----------D
-----S---------------------------------I---------T-E-VF-----
-----------------TN-I-YV-T--S-F-GP-----V--------------------
-SDTD-M----------E-Y--------TID--------VFFRQ-------------R--
------------------W------------K--------------------------D-
E-----RL-K-------------F-----KG--P---M----------------------
--------------------------------NI----------L---R----------L
NNL-------M--------------------------------AS-K----------I--
-----------W---------------------------------------TP-D-TFFH
-N---------G----------KKSVA-----------------------HNMT------
------MP--NKL-----L-RI----------------------QD-D-----------G
------------------------------------T-LLY-T--M--RLTVQ-A-E---
--C----P-MH-LEDFPMD-AHSCP-LKFG----S-YAY---------T-----------
-------------------------------------T--------------------SE
------------------VTY-IW--------------TY--------------------
N-A----------------------------S----------------------------
-DS------------VQ---------------VAPDG-----S---------------R-
-------------------------------------------------LN-QY------
---------------------D-------------------------------L--L-G-
--------Q---------------------------------------------------
-----------------------T---------IG--KE-T-V----------K------
-----S------------------------------------------------------
-----------------------S--------T--------------GE-----------
-Y---------------------TV---------------MTA------------HF--H
LKRKIGY----------------------FVIQ--------TYLPC--------IMTVIL
----SQVSF---WL------------N-R-E-----S------------V----PA----
------------R-------TVF---G---VTTVLTMT--TLS-ISARNSL-P-K----V
-------A----------------------------Y-ATAMD---------WFIAVCYA
FV-FSA----LIEF-A--------------T---V------------------N----YF
----------------------TK--------------RGW-AWDGK-------------
---------S--------------------------------------------------
------------------------------------------------------------
--------------------------------------------------VVND------
------------------------------------------------------------
------------------------------------------------------------
-----------------------------KKKEKASVIK---------------------
----------------K-NNA---------------------------------------
------------------------------------------------------------
---------------------------YAVAV-ANYAP----------------------
-----------NITKDSVLPTISK----SA----------T-------------------
------------------------------------------------------------
------------------------------------------------------------
---------------TAEPN----------------------------------------
-KAKP-------------------------------------------------------
--------------------------------------E---------AKPQEAK-----
--------------K-TFNSV---------------------------------------
---------------------------------------SK-------------------
------------------------------------------------------------
-----------------------------I------------------------------
-DRM--------------------------------------------------------
------------------------------------------------------S-----
----R-I--VF------------------------------------PV---L-------
-------F-----G---------------------------TFN-L---------V-Y--
---------------WATY------------------------LN---------REPVL-
----------------------------------LGFA------
>tr|R0LB65|R0LB65_ANAPL/1-376 Gamma-aminobutyric acid receptor subunit gamma-3 [Fragment] OS=Anas platyrhynchos (Mallard) (Anas boschas).
------------------------------------------------------------
------------------------------------------------------------
------------------------------------------------------------
------------------------------------------------------------
------------------------------------------------------------
------Q----------E-Y--------QID--------IFFAQ-------------T--
------------------W------------T--------------------------D-
S-----RL-R-------------F-----NS--T---M----------------------
--------------------------------KI----------L---T----------L
NSN-------M--------------------------------VG-L----------I--
-----------W---------------------------------------IP-D-TIFR
-N---------S----------KTAEA-----------------------HWIT------
------TP--NQL-----L-RI----------------------WN-D-----------G
------------------------------------K-ILY-T--L--RLTIN-A-E---
--C----Q-LQ-LHNFPMD-EHSCP-LIFS----S-YGY---------P-----------
-------------------------------------K--------------------EE
------------------MIY-RW--------------RK--------------------
N-S---------------------------------------------------------
-VE------------AA---------------DQ-KS-----W---------------R-
-------------------------------------------------LY-QF------
---------------------D-------------------------------F--M-G-
--------L---------------------------------------------------
-----------------------R---------NT--SE-I-V----------K------
-----T------------------------------------------------------
-----------------------S--------A--------------GD-----------
-Y---------------------VV---------------MTI------------YF--D
LSRRMGY----------------------FTIQ--------TYIPC--------ILTVVL
----SWVSF---WI------------K-K-D-----A------------T----PA----
------------R-------TAL---G---ITTVLTMT--TLS-TIARKSL-P-R----V
-------S----------------------------Y-VTAMD---------LFVTVCFL
FV-FAA----LMEY-A--------------T---L------------------N----YY
----------------------SS--------------CRK-PNCTK-------------
---------KK----KSV------------------------------------------
------------------------------------------------------------
------------------------------------------RWESI--KVYQTVD----
------------------------------------------------------------
------------------------------------------------------------
----------F----------------FFSPQNYSVLDM---------------------
----------------RPPTTV--------------------------------------
------------------------------------------------------------
---------------------------ITLNN-AMYWQ----------------------
-----------EFEE---------------------------------------------
------------------------------------------------------------
-------ACVY---------------------------------ECLDGKDCQSFF----
----------------------------------------------------------CC
-YEEC-------------------------------------------------------
--------------------------------------K---------SGSWRRG-----
--------------R-IHIDI---------------------------------------
---------------------------------------LE-------------------
------------------------------------------------------------
-----------------------------L------------------------------
-DSY--------------------------------------------------------
------------------------------------------------------S-----
----R-V--FF------------------------------------PT---S-------
-------F-----L---------------------------LFN-L---------V-Y--
---------------WVGY------------------------LY---------L-----
--------------------------------------------
>tr|R0KW46|R0KW46_ANAPL/1-441 Gamma-aminobutyric acid receptor subunit beta-3 [Fragment] OS=Anas platyrhynchos (Mallard) (Anas boschas).
------------------------------------------------------------
------------------------------------------------------------
------------------------------------------------------------
------------------------------------------------------------
------------------------------------------------------------
----H-Q----------D-Y--------TLT--------MYFQQ-------------Y--
------------------W------------R--------------------------D-
K-----RL-A-------------Y-----AG--I---P----------------------
--------------------------------LN----------L---T----------L
DNR-------V--------------------------------AD-Q----------L--
-----------W---------------------------------------VP-D-TYFL
-N---------D----------KKSFV-----------------------HGVT------
------VK--NRM-----I-RL----------------------HP-D-----------G
------------------------------------T-VLY-G--L--RITTT-A-A---
--C----M-MD-LRRYPLD-EQNCT-LEIE----S-YGY---------T-----------
-------------------------------------T--------------------DD
------------------IEF-YW--------------RG--------------------
G-D---------------------------------------------------------
-NA------------VT---------------GV-ER-----I---------------E-
-------------------------------------------------LP-QF------
---------------------S-------------------------------I--V-E-
--------Y---------------------------------------------------
-----------------------R---------LV--SK-N-V----------V------
-----F------------------------------------------------------
-----------------------A--------TG-NINNAVFRSLFIGA-----------
-Y---------------------PR---------------LSL------------SF--R
LKRNIGY----------------------FILQ--------TYMPS--------ILITIL
----SWVSF---WI------------N-Y-D-----A------------S----AA----
------------R-------VAL---G---ITTVLTMT--TIN-THLRETL-P-K----I
-------P----------------------------Y-VKAID---------MYLMGCFV
FV-FLA----LLEY-A--------------F---V------------------N----YI
----------------------FF--------------GKG-PQRQK-------------
---------KLAEKT---------------------------------------------
------------------------------------------------------------
-------------------------------------------------AKANNDR-SKF
EGSRVGFFYLY-IVAYPAQQHELISANLKPIFLYP----------------VDTHGN---
---IL-------LTS----------LEIHN------------------------------
EV-------------------------ASNEVTTSVTDA---------------------
----------------RN--ST--------------------------------------
------------------------------------------------------------
---------------------------------ISFDNSG------------------IQ
YRKQS-------SHRESFGRRPS--------------------------ERTGSH-----
--------SKRG------------------------------------------------
------------------------------------------------------------
-----------------------------------------------------------H
-LRRR-------------------------------------------------------
--------------------------------------S---------SQLKIKI-----
--------------P-DLTDV---------------------------------------
---------------------------------------NA-------------------
------------------------------------------------------------
-----------------------------I------------------------------
-DRW--------------------------------------------------------
------------------------------------------------------S-----
----R-M--VF------------------------------------PF---T-------
-------F-----S---------------------------LFN-L---------I-Y--
---------------WLYY------------------------VN---------------
--------------------------------------------
>tr|R0J8W9|R0J8W9_ANAPL/16-469 Neuronal acetylcholine receptor subunit alpha-9 [Fragment] OS=Anas platyrhynchos (Mallard) (Anas boschas).
----------------------------------------------AHMLFN--------
--ELFE----------------------------------------D----YSN------
------------ALRPV---------------------------E-D-T----------D
-----K---------------------------------V---------L-N-VT-----
-----------------LQ-I-TL-S--Q-I-KD-----M--------------------
-DERN-Q----------I-L--------TAY--------LWIRQ-------------S--
------------------W------------Y--------------------------D-
A-----YL-K-------------W-----DK--D---K----------------------
-------------------------------YDG----------L---D-----------
SIR-------I------------------------------P-SN-L----------V--
-----------W---------------------------------------RP-D-IVLY
-N---------K----------ADDDF------------------------SEP------
-------V--NTN-----V-VL----------------------RY-D-----------G
------------------------------------K-ITW-D--A--PAITK-S-S---
--C----V-VD-VSYFPFD-SQQCN-LTFG----S-WTY---------N-----------
-------------------------------------G--------------------NQ
------------------VDI-I-------------N-SL--------------------
D-S---------------------------------------------------------
---------------GD---------------LS-DF-----V---------------E-
-------------------------------------------------DV-EW------
---------------------E-------------------------------I--H-G-
--------M---------------------------------------------------
-----------------------P---------AV--KN-V-I----------T------
-----Y------------------------------------------------------
---------------------GCC--------S--------------EP-----------
-Y---------------------PD---------------VTF------------TL--I
LKRKSSF----------------------YIFN--------LLLPC--------ILISFL
----APLGF---YL------------P-A-D------------------S----GE----
------------K-------VSL---G---VTVLLALT--VFQ-LMVAEIM-P-P-----
-------S---------------------------EN-VPLIG---------KYYIATMT
MI-TAS----TALT-I--------------I---I------------------M----NV
----------------------HH--------------CGS-E-----------------
---------AKP-VPQWA------------------------------------------
------------------------------------------------------------
-----------------------------------------------------RVVILD-
------------------------------------------------------------
---YMS----KIF----F-------VY---------------------------------
---------------------------DVGENCTSPQ-----------------------
----------------REKEQEHKLEGDDVC-----------------------------
------------------------------------------------------------
----------------------------PGGDKEVRSQLSNRNDDSD-------------
---------LKEKLNGNLN-----------K-SCGVHGE---------DGRENVN-----
-------------CCSC-------------------------------------------
------------------------------------------------------------
------------------------------------------------------------
-YK---------------------------------------------------------
----MLIKNIEYI------------------------------------ANCVRD-----
----------------HKAN----------------------------------------
---------------------------------------RA-------------------
------------------------------------------------------------
---------KGIEWKKVAKV---------M------------------------------
-DRF--------------------------------------------------------
------------------------------------------------------F-----
----M-W--IF------------------------------------FI---M-------
-------V-----F---------------------------FMS-V---------L-I--
---------------IGKAA----------------------------------------
--------------------------------------------
>tr|Q9N5U8|Q9N5U8_CAEEL/3-324 AcetylCholine Receptor OS=Caenorhabditis elegans.
-------------------------------------------------LYR--------
--DLLY----------------------------------------D----YNN------
------------EVRPS---------------------------V-H-S----------K
-----E---------------------------------P---------I-N-VT-----
-----------------FV-F-SL-T--Q-I-ID-----V--------------------
-DERN-Q----------I-L--------TTN--------SWIRL-------------H--
------------------W------------V--------------------------D-
Y-----KL-V-------------W-----DP--R---L----------------------
-------------------------------YQN----------V---T-----------
RIH-------I------------------------------P-SD-K----------I--
-----------W---------------------------------------KP-D-IILY
-N---------N----------ADAQY-----------------------MKSV------
-------M--STD-----V-IV----------------------DY-L-----------G
------------------------------------N-IHW-P--L--SAIFT-S-S---
--C----P-LD-VKHYPFD-RQTCI-LKYA----S-WAY---------D-----------
-------------------------------------G--------------------TK
------------------IDL-L-------------L-KS--------------------
E-Q---------------------------------------------------------
---------------GD---------------LT-NY-----I---------------T-
-------------------------------------------------NT-EW------
---------------------S-------------------------------L--I-G-
--------I---------------------------------------------------
-----------------------R---------AE--KN-Q-V----------I------
-----Y------------------------------------------------------
---------------------SCC--------P--------------EP-----------
-Y---------------------PF---------------IDV------------HV--T
IERRAMF----------------------YVFN--------LILPC--------VLISLI
----ALMGF---YM------------P-T-D------------------S----GE----
------------K-------VTL---G---ITSLLSTT--VFL-MMVAEGM-P-P----T
-------A---------------------------EA-LPLIG---------IYFGVTIM
LV-ALG----TAMT-V--------------F---T------------------V----NI
----------------------HH--------------TGV-H-----------------
---------GYP-VPPFL------------------------------------------
------------------------------------------------------------
-----------------------------------------------------QIFAFR-
------------------------------------------------------------
---YLS----KIL----F-------VR---------------------------------
------------------------------------------------------------
------------------------------------------------------------
------------------------------------------------------------
------------------------------------------------------------
------------------------------------------------------------
------------------------------------------------------------
------------------------------------------------------------
------------------------------------------------------------
------------------------------------------------------------
------------------------------------------------------------
------------------------------------------------------------
------------------------------------------------------------
------------------------------------------------------------
------------------------------------------------------------
------------------------------------------------------------
------------------------------------------------------------
------------------------------------------------------------
---------------------------------------------------------I--
------------------------------------------------------------
--------------------------------------------
>tr|Q9DES9|Q9DES9_DANRE/45-446 Glycine receptor alphaZ2 subunit OS=Danio rerio (Zebrafish) (Brachydanio rerio).
------------------------------------------------DFLD--------
--KLMG-------------------------------------RTSG----YDA------
------------RIRP----------------------------N-F-K----------G
-----P---------------------------------P---------V-N-VT-----
-----------------CN-I-FI-N--S-F-GS-----I--------------------
-TETT-M----------D-Y--------RLN--------VFLRQ-------------Q--
------------------W------------N--------------------------D-
P-----RL-A-------------Y-----SE-YP---D----------------------
--------------------------------AS----------L---D----------L
DPS-------M--------------------------------LD-S----------I--
-----------W---------------------------------------KP-D-LFFA
-N---------E----------KGANF-----------------------HEVT------
------TD--NKL-----L-RI----------------------FQ-N-----------G
------------------------------------N-VLY-S--I--RLTLI-L-S---
--C----P-MD-LKNFPMD-IQTCT-MQLE----S-FGY---------T-----------
-------------------------------------M--------------------ND
------------------LIF-EW--------------LS--------------------
D-----------------------------------------------------------
-NP------------VQ---------------VA-DD-----L---------------T-
-------------------------------------------------LP-QF------
---------------------V-------------------------------L--K-E-
--------E---------------------------------------------------
-----------------------K-D-------LG--YC-T-K----------H------
-----Y------------------------------------------------------
-----------------------N--------T--------------GK-----------
-F---------------------TC---------------IEV------------KF--H
LERQMGY----------------------YLIQ--------MYIPS--------LLIVIL
----SWVSF---WI------------N-M-D-----A------------A----PA----
------------R-------VGL---G---ITTVLTMT--TQS-SGSRASL-P-K----V
-------S----------------------------Y-VKAID---------IWMAVCLL
IV-FAA----LLEY-A--------------A---V------------------N----FV
----------------------SR--------------QHK-EFIRL-------------
---------RKKQRRQR-------------------------------------------
------------------------------------------------------------
------------------------------------------------------------
------------------------------------------------------------
------------------------------------------------------------
------------------------------------------------------------
-----------------IEEDLVRE-----------------------------------
------------------------------------------------------------
------------------------------SRGFYFRGYGLG-HC---------------
-----------LQTKDGTAVEGS-----SV------------------------------
------------------------------------------------------------
------------------------------------------------------------
-------------FAPPPPV----------------------------------------
------------------------------------------------------------
--------------------------------------QV------LYDGEAVRK-----
--------------R-FVDRA---------------------------------------
---------------------------------------KR-------------------
------------------------------------------------------------
-----------------------------I------------------------------
-DTI--------------------------------------------------------
------------------------------------------------------S-----
----R-A--VF------------------------------------PL---S-------
-------F-----L---------------------------IFN-V---------F-Y--
---------------WITY------------------------KV---------------
--------------------------------------------
>tr|Q90W14|Q90W14_DANRE/43-450 Glycine receptor alphaZ3 subunit OS=Danio rerio (Zebrafish) (Brachydanio rerio).
----------------------------------------------PPDFLD--------
--KLMG-------------------------------------RTSG----YDA------
------------RIRP----------------------------N-F-K----------G
-----P---------------------------------P---------V-N-VT-----
-----------------CN-I-FI-N--S-F-GS-----I--------------------
-AETT-M----------D-Y--------RVN--------IFLRQ-------------K--
------------------W------------N--------------------------D-
P-----RL-A-------------Y-----SE-YP---D----------------------
--------------------------------DS----------L---D----------L
DPS-------M--------------------------------LD-S----------I--
-----------W---------------------------------------KP-D-LFFA
-N---------E----------KGAHF-----------------------HEVT------
------TD--NKL-----L-RI----------------------FK-N-----------G
------------------------------------N-VLY-S--I--RLTLT-L-S---
--C----P-MD-LKNFPMD-VQTCI-MQLE----S-FGY---------T-----------
-------------------------------------M--------------------ND
------------------LIF-EW--------------QE--------------------
K-----------------------------------------------------------
-GP------------VQ---------------VA-DG-----L---------------T-
-------------------------------------------------LP-QF------
---------------------I-------------------------------L--K-D-
--------E---------------------------------------------------
-----------------------S-D-------LR--YC-T-K----------H------
-----Y------------------------------------------------------
-----------------------N--------T--------------GK-----------
-F---------------------TC---------------IEV------------RF--H
LERQMGY----------------------YLIQ--------MYIPS--------LLIVIL
----SWVSF---WI------------N-M-D-----A------------A----PA----
------------R-------VAL---G---ITTVLTMT--TQS-SGSRTSL-P-K----V
-------S----------------------------Y-VKAID---------IWMAVCLL
FV-FSA----LLEY-A--------------A---V------------------N----FV
----------------------SR--------------QHK-ELLRF-------------
---------RRRRKKSG-------------------------------------------
------------------------------------------------------------
------------------------------------------------------------
------------------------------------------------------------
------------------------------------------------------------
------------------------------------------------------------
-----------------KEEEV-RE-----------------------------------
------------------------------------------------------------
------------------------------SR-LSFTPNA--------------------
-------------GKDGAVPKTANNA-ATT----------------P-------------
------------------------------------------------------------
------------------------------------------------------------
------------SEPAVAPG----------------------------------------
------------------------------------------------------------
--------------------------------------K---------SHEEMRK-----
--------------L-FIDRA---------------------------------------
---------------------------------------KK-------------------
------------------------------------------------------------
-----------------------------I------------------------------
-DTV--------------------------------------------------------
------------------------------------------------------S-----
----R-A--GF------------------------------------PL---A-------
-------F-----L---------------------------FFN-I---------F-Y--
---------------WVLY------------------------KI---------LRHED-
----------------------------------VHKP------
>tr|Q7T2Y8|Q7T2Y8_TAKRU/5-471 Nicotinic acetylcholine receptor epsilon subunit [Fragment] OS=Takifugu rubripes (Japanese pufferfish) (Fugu rubripes).
----------------------------------------------ETELIK--------
--DLFK----------------------------------------D----YNK------
------------NIRPV---------------------------V-H-P----------E
-----D---------------------------------K---------V-E-VQ-----
-----------------IK-L-TL-T--N-L-IS-----L--------------------
-NEKE-E----------T-L--------TTN--------VWIEI-------------Q--
------------------W------------L--------------------------D-
Y-----RL-S-------------W-----NE--S---K----------------------
-------------------------------YYG----------I---Q-----------
VIR-------V------------------------------P-CK-T----------V--
-----------W---------------------------------------LP-D-IVLE
-N---------N----------IDGKF------------------------DVA------
-------Y--YAN-----V-LI----------------------SS-N-----------G
------------------------------------W-MYW-L--P--PAIYR-S-T---
--C----S-IE-ITYFPFD-YQNCT-LAFR----S-QTY---------S-----------
-------------------------------------A--------------------NE
------------------VDL-I-------------L-AL--------------------
T-E-ENGT----------------------------------------------------
----------IEWVDID---------------PE-AF-----T---------------E-
-------------------------------------------------NG-EW------
---------------------A-------------------------------I--V-H-
--------R---------------------------------------------------
-----------------------P---------AR--KM-VNM----------R------
-----Y------------------------------------------------------
---------------------SPD--------D--------------LE-----------
-Y---------------------QE---------------ILF------------NL--V
IQRKPLF----------------------YIIN--------IILPC--------SLISSL
----VVLAY---FL------------P-A-Q------------------AG---GQ----
------------K-------LTV---S---ISVLLAQT--VFL-FLIAQKV-P-E----T
-------S---------------------------LS-VPLIG---------KYLIFVMC
VT-TLI----ATNQ-I--------------V---V------------------L----NF
----------------------SL--------------RSP-N-----------------
---------THT-MSQTI------------------------------------------
------------------------------------------------------------
-----------------------------------------------------KHVFLE-
------------------------------------------------------------
---MVP----RFL----C-------MP---------------------------------
----------------------------PLLDESEATTEVN-----------------GI
--------------RERRRSSFGLMQR-----------------------AEEYV-----
------------------------------LKQPRSEMMF--------------------
------------------------------------------------------------
---------DKQRERH--------------------------------------------
------------------------------------------------------------
-VDNIDVT----------------------------------------------------
-----STANLYKSLAQAAPE----------------------------------------
-IK---------------------------------------------------------
----QCVDACNFI------------------------------------ADSKRQ-----
----------------QNTI----------------------------------------
---------------------------------------GS-------------------
------------------------------------------------------------
---------EIESWVLIGKM---------I------------------------------
-DKV--------------------------------------------------------
------------------------------------------------------C-----
----F-W--AA------------------------------------IL---L-------
-------F-----I---------------------------IGT-V---------A-I--
---------------FLMGHFN--------------------------------------
--------------------------------------------
>tr|Q7T2W4|Q7T2W4_TAKRU/9-440 Nicotinic acetylcholine receptor alpha 1b subunit [Fragment] OS=Takifugu rubripes (Japanese pufferfish) (Fugu rubripes).
----------------------------------------------ETRLVK--------
--TLFT----------------------------------------G----YNK------
------------VVRPV---------------------------T-H-F----------K
-----D---------------------------------P---------V-V-VT-----
-----------------VG-L-QL-I--Q-L-IN-----V--------------------
-DEVN-Q----------I-V--------SSN--------VRLKQ-------------Q--
------------------W------------K--------------------------D-
V-----NL-Q-------------W-----NP--D---D----------------------
-------------------------------YGG----------I---K-----------
KIR-------V------------------------------P-ST-D----------I--
-----------W---------------------------------------RP-D-LVLY
-N---------N----------ADGDF------------------------AIV------
-------H--ETK-----V-LL----------------------EH-T-----------G
------------------------------------M-ITW-N--P--PAIFK-S-Y---
--C----E-II-VLHFPFD-LQNCS-MKLG----T-WTY---------D-----------
-------------------------------------G--------------------NL
------------------VVV-N-------------P-DS--------------------
D-R---------------------------------------------------------
---------------PD---------------LS-NF-----M---------------E-
-------------------------------------------------SG-EW------
---------------------V-------------------------------M--K-D-
--------F---------------------------------------------------
-----------------------R---------GW--KH-W-V----------Y------
-----Y------------------------------------------------------
---------------------ACC-------PD--------------TP-----------
-Y---------------------LD---------------ITY------------HF--L
MLRLPLY----------------------FIVN--------VIIPC--------MLFSFL
----TGLVF---YL------------P-T-D------------------S----GE----
------------K-------MTL---S---ISVLLSLT--VFL-LVIVELI-P-S----T
-------S---------------------------SA-VPLIG---------KYMLFTMV
FV-IAS----IIIT-V--------------I---V------------------I----NT
----------------------HH--------------RSP-S-----------------
---------THT-MPEWV------------------------------------------
------------------------------------------------------------
-----------------------------------------------------RTVFIE-
------------------------------------------------------------
---TIP----NIM----FF----STMK---------------------------------
---------------------------RPGKEK---------------------------
----------------QNKS----------------------------------------
------------------------------------------------------------
----------------IQP---------ADFDISEISGNQ--------------------
------------------------------------------------------------
------------------------------------------------------------
------------------------------------------------------------
-----ATAVPYQTSLTKNPD----------------------------------------
-VR---------------------------------------------------------
----SAIEGVKYI------------------------------------AETMKS-----
----------------DEES----------------------------------------
---------------------------------------NN-------------------
------------------------------------------------------------
---------AAEEWKFVAMV---------L------------------------------
-DHI--------------------------------------------------------
------------------------------------------------------L-----
----L-C--VF------------------------------------MA---V-------
-------C-----L---------------------------IGT-L---------G-V--
---------------FAG----------------------RL-IELSML-----------
--------------------------------------------
>tr|Q7T2T9|Q7T2T9_TAKRU/11-541 Nicotinic acetylcholine receptor alpha 7c subunit [Fragment] OS=Takifugu rubripes (Japanese pufferfish) (Fugu rubripes).
--------------------------------------------------LT--------
--ELLK----------------------------------------D----YNP------
------------MERPV---------------------------A-N-D----------S
-----Q---------------------------------A---------L-T-VQ-----
-----------------FS-F-IL-I--Q-V-MD-----V--------------------
-DEKN-Q----------I-I--------TTN--------AWLQM-------------Q--
------------------W------------Y--------------------------D-
H-----YL-Q-------------W-----NQ--S---E----------------------
-------------------------------YPG----------V---K-----------
NLR-------F------------------------------T-PD-Q----------V--
-----------W---------------------------------------TP-D-ILLY
-N---------S----------AHDKF------------------------DAT------
-------F--KAN-----V-LV----------------------NS-S-----------G
------------------------------------Y-CEY-L--P--PGIFT-S-T---
--C----N-VD-VRWFPFD-IQRCE-LKFG----S-WTF---------D-----------
-------------------------------------G--------------------WL
------------------LDI-Q-------------M-KE--------------------
------------------------------------------------------------
---------------AD---------------VS-GY-----M---------------H-
-------------------------------------------------NG-EW------
---------------------D-------------------------------L--L-E-
--------V---------------------------------------------------
-----------------------P---------GG--RH-E-V----------F------
-----Y------------------------------------------------------
---------------------DCC--------A--------------EP-----------
-Y---------------------PD---------------VTF------------VV--T
LRRRTLF----------------------YALN--------LLIPC--------VLLSSM
----TLLVF---LL------------P-A-N------------------S----GE----
------------K-------ISL---G---ITVLLSLT--VFM-LMVAEIM-P-A----T
-------S---------------------------DS-VPLIG---------QYFASTMV
IV-GMS----VVAT-V--------------I---V------------------L----QF
----------------------HH--------------HNT-N-----------------
---------NGQ-MPRWV------------------------------------------
------------------------------------------------------------
-----------------------------------------------------HLVLLQ-
------------------------------------------------------------
---WIP----WFL----R-------MK---------------------------------
---------------------------HPGETEEPSLPHS--------------------
----------------QTASQSRKLSSPGTSS----------------------------
------------------------------------------------------------
----------------------------SSSSSSAAARPANTDQLGLSLSRL--------
--------RQHSQLNGNA-------------LYVGFQAT---------AEPELPQR----
-----------SRSVSNGRVGC-GDG---GEGASVERGGPSLVQRLLPSLKSEVPQLEGP
TTPGPDASSGSSGAE---------------------------------------------
--AAPHPPGGLTQSPVVRRQ----------------------------------------
-LQ---------------------------------------------------------
----ALLAEVQFL------------------------------------VERVKE-----
----------------QDRQ----------------------------------------
---------------------------------------LR-------------------
------------------------------------------------------------
---------LAEQWQFAASV---------I------------------------------
-DRL--------------------------------------------------------
------------------------------------------------------F-----
----L-V--GF------------------------------------SV---F-------
-------N-----I---------------------------ICT-I---------A-I--
---------------LMA------------------------------------------
--------------------------------------------
>tr|Q7LZ70|Q7LZ70_CHICK/44-464 Gamma-aminobutyric acid A receptor gamma 1 chain OS=Gallus gallus (Chicken).
---------------------TVNKT-------WVLAPKIHGG--DVTHILD--------
--SLL----------------------------------------QG----YDN------
------------KLRP----------------------------D-I-G----------V
-----R---------------------------------T---------T-V-IE-----
-----------------TD-V-YV-N--S-I-GP-----V--------------------
-DPIN-M----------E-Y--------TID--------IIFAQ-------------T--
------------------W------------Y--------------------------D-
S-----RL-K-------------F-----NS--S---M----------------------
--------------------------------KV----------L---M----------L
NSN-------M--------------------------------VG-K----------I--
-----------W---------------------------------------IP-D-TFFR
-N---------S----------RKSDA-----------------------HWIT------
------TP--NRL-----L-RI----------------------WS-D-----------G
------------------------------------R-VLY-T--L--RLTIN-A-E---
--C----Y-LQ-LHNFPMD-EHSCP-LEFS----S-YGY---------P-----------
-------------------------------------R--------------------NE
------------------IEY-KW--------------KK--------------------
T-S---------------------------------------------------------
-VE------------VA---------------DP-KY-----W---------------R-
-------------------------------------------------LY-QF------
---------------------A-------------------------------F--V-G-
--------L---------------------------------------------------
-----------------------R---------NT--TE-I-S----------H------
-----T------------------------------------------------------
-----------------------L--------S--------------GD-----------
-Y---------------------II---------------MTI------------FF--D
LSRRMGY----------------------FTIQ--------TYIPC--------ILTVVL
----SWVSF---WI------------N-K-D-----A------------V----PA----
------------R-------TSL---G---ITTVLTMT--TLS-TIARKSL-P-K----V
-------S----------------------------Y-VTAMD---------LFVSVCFI
FV-FAA----LMEY-G--------------T---L------------------H----YF
----------------------TS--------------NRK-GDKGK-------------
---------DK----KAK------------------------------------------
------------------------------------------------------------
------------------------------------------PKP---------------
------------------------------------------------------------
------------------------------------------------------------
-------------------------------SKPSAIAV---------------------
----------------RPGSTL--------------------------------------
------------------------------------------------------------
---------------------------IPINN-INNLP----------------------
-----------ERDD---------------------------------------------
------------------------------------------------------------
-------DYGY---------------------------------ECLEGKDCASFF----
----------------------------------------------------------CC
-FEDC-------------------------------------------------------
--------------------------------------R---------TGSWREG-----
--------------R-IHIRI---------------------------------------
---------------------------------------AK-------------------
------------------------------------------------------------
-----------------------------I------------------------------
-DSY--------------------------------------------------------
------------------------------------------------------S-----
----R-I--FF------------------------------------PT---A-------
-------F-----A---------------------------LFN-L---------V-Y--
---------------WIGY------------------------LY---------L-----
--------------------------------------------
>tr|Q75XT1|Q75XT1_DANRE/12-495 Acetylcholine receptor delta subunit OS=Danio rerio (Zebrafish) (Brachydanio rerio).
-----------------LCFIFQECC--------------GRN--EEERLIN--------
--YLFKE--------------------------------------RG----YNK------
------------ELRPV---------------------------Q-N-K----------D
-----E---------------------------------T---------V-D-IY-----
-----------------LA-L-TL-S--N-L-IS-----L--------------------
-KEVD-E----------T-L--------LTN--------VWMEH-------------G--
------------------W------------K--------------------------D-
H-----RL-T-------------W-----NE--S---E----------------------
-------------------------------YD-----------I---P-----------
VLR-------L------------------------------P-PS-M----------V--
-----------W---------------------------------------LP-E-IVLE
-N---------N----------NDAQF------------------------QVA------
-------Y--YCN-----V-LI----------------------YS-S-----------G
------------------------------------D-MYW-L--P--PAIFR-S-S---
--C----S-IN-VNYFPFD-WQNCS-LKFS----S-LTY---------N-----------
-------------------------------------A--------------------KE
------------------ISL-N-------------L-KM--------------------
E-Q-ENTTY---------------------------------------------------
-----YK---VEWIIID---------------PE-GF-----T---------------E-
-------------------------------------------------NG-EW------
---------------------E-------------------------------I--V-H-
--------K---------------------------------------------------
-----------------------P---------AR--RN-I-------------------
-----YK-----------------------------------------------------
-------------------SIPKE--------S--------------NK-----------
-H---------------------QD---------------ITF------------YL--I
IKRKPLF----------------------YIVN--------IIIPC--------VLISFL
----ASLVY---YL------------P-A-D------------------S----GE----
------------K-------MTL---S---ISVLLAQS--VFL-LLISQRL-P-E----T
-------S---------------------------MA-VPLIV---------KYLMFIMV
LV-TVV----VLNC-V--------------I---V------------------L----NL
----------------------HF--------------RTP-S-----------------
---------THV-MTEWT------------------------------------------
------------------------------------------------------------
-----------------------------------------------------KEFFLE-
------------------------------------------------------------
---RLP----RLL----H-------MS---------------------------------
---------------------------LPVEDQPVPESA---------------------
--------------LPRRSSSLGYIAQ-----------------------AEEYY-----
------------------------------SVKSRSELMF--------------------
------------------------------------------------------------
---------EKQSERHGLA------------------------------ARPTPKATY--
------------------------------------------------------------
------------------------------------------------------------
-----TSSNDSEVSEQLYNE----------------------------------------
-MK---------------------------------------------------------
----PAVEGANYI------------------------------------VKHMHD-----
----------------KNDY----------------------------------------
---------------------------------------NE-------------------
------------------------------------------------------------
---------EKDNWSGIART---------V------------------------------
-DRL--------------------------------------------------------
------------------------------------------------------C-----
----F-Y--VV------------------------------------TP---V-------
-------M-----M---------------------------IGT-I---------C-I--
---------------FLMANY---------------------------------------
--------------------------------------------
>tr|Q6WBY7|Q6WBY7_TAKRU/12-448 Nicotinic acetylcholine receptor beta 3a subunit [Fragment] OS=Takifugu rubripes (Japanese pufferfish) (Fugu rubripes).
-----------------------------------------------DSLLR--------
--NLFK----------------------------------------G----YQK------
------------WVRPV---------------------------Q-H-A----------N
-----D---------------------------------T---------I-T-VR-----
-----------------FG-L-KI-S--Q-L-VD-----V--------------------
-DEKN-Q----------L-M--------TTN--------VWLWQ-------------E--
------------------W------------I--------------------------D-
V-----KL-K-------------W-----NP--D---D----------------------
-------------------------------YGG----------I---T-----------
AIR-------V------------------------------P-SE-T----------I--
-----------W---------------------------------------LP-D-IVLY
-E---------N----------ADGRF------------------------EGS------
-------L--MTK-----A-IV----------------------RW-D-----------G
------------------------------------T-ITW-T--P--PASYK-S-A---
--C----N-MD-VTFFPFD-RQNCS-MKFG----S-WTY---------D-----------
-------------------------------------G--------------------NM
------------------VDL-V-------------L-VD--------------------
H-Y---------------------------------------------------------
---------------VD---------------RK-DF-----F---------------D-
-------------------------------------------------NG-EW------
---------------------E-------------------------------I--L-N-
--------A---------------------------------------------------
-----------------------T---------GV--KG-S-R----------R------
-----D------------------------------------------------------
---------------------EVY------------------------W-----------
-Y---------------------PF---------------VTY------------SF--I
LKRLPLF----------------------YTLF--------LIIPC--------LGLSFL
----TVLVF---YL------------P-S-D------------------E----GE----
------------K-------LSL---S---TSVLVSLT--VFL-LVIEEII-P-S----S
-------S---------------------------KV-IPLIG---------EYLLFIMI
FV-TFS----IIVT-V--------------F---V------------------I----NV
----------------------HH--------------RSS-A-----------------
---------TYHPMAPWV------------------------------------------
------------------------------------------------------------
-----------------------------------------------------KSLFLQ-
------------------------------------------------------------
---RLP----RLL----C-------MR---------------------------------
---------------------------GHTDRY---------------------------
----------------N-------------------------------------------
------------------------------------------------------------
------------------------------FPDNEMRSPEPKPRRAI-------------
------GRRGVQGQQKG-------------------------------------------
------------------------------------------------------------
------------------------------------------------------------
-----PLVGKEDENQAWLAM----------------------------------------
-LE---------------------------------------------------------
----KATNSVRYI------------------------------------SQHIRK-----
----------------EHFI----------------------------------------
---------------------------------------RE-------------------
------------------------------------------------------------
---------VVQDWKFVAQV---------L------------------------------
-DRI--------------------------------------------------------
------------------------------------------------------F-----
----L-W--AF------------------------------------LT---V-------
-------S-----I---------------------------LGT-V---------L-I--
---------------FTP----------------------AL-KM---------YVSTP-
--------------------------------------------
>tr|Q6QHT2|Q6QHT2_APIME/21-511 Neuronal nicotinic acetylcholine receptor Apisa2 subunit OS=Apis mellifera (Honeybee).
----------------------------------------------AKRLYD--------
--DLLS----------------------------------------N----YNR------
------------LIRPV---------------------------S-N-N----------N
-----D---------------------------------T---------V-V-VK-----
-----------------LG-L-RL-S--Q-L-ID-----L--------------------
-NLKD-Q----------I-L--------TTN--------VWLEH-------------E--
------------------W------------Q--------------------------D-
H-----KF-Q-------------W-----DP--A---E----------------------
-------------------------------YGG----------V---T-----------
ELY-------V------------------------------P-SE-H----------I--
-----------W---------------------------------------LP-D-IVLY
-N---------N----------ADGEY------------------------GVT------
-------T--MTK-----A-IL----------------------HY-T-----------G
------------------------------------K-VLW-T--P--PAIFK-S-S---
--C----E-ID-VRYFPFD-QQTCF-MKFG----S-WTY---------D-----------
-------------------------------------G--------------------IQ
------------------IDL-K-------------H-IN--------------------
Q-N-MGDK----------------------------------------------------
-----------VEIGID---------------LR-EY-----Y---------------P-
-------------------------------------------------SV-EW------
---------------------D-------------------------------I--L-G-
--------V---------------------------------------------------
-----------------------P---------AE--RH-K-K----------Y------
-----Y------------------------------------------------------
---------------------PCC--------D--------------EP-----------
-Y---------------------PD---------------IFF------------NI--T
LRRKTLF----------------------YTVN--------LIVPC--------VSISYL
----SVLAF---YL------------P-A-D------------------S----GE----
------------K-------IAL---C---INILLSQT--MFF-LLISEII-P-S----T
-------S---------------------------LA-LPLLG---------KYLLFTMI
LV-GLS----VVIT-I--------------V---I------------------L----NV
----------------------HY--------------RKP-S-----------------
---------THK-MAPWV------------------------------------------
------------------------------------------------------------
-----------------------------------------------------RKIFIR-
------------------------------------------------------------
---RLP----KLL----L-------MR---------------------------------
---------------------------VPDDLLNDLAAHKMH----------------GR
-------------GRSGKKSKFNAAVAAAV------------------------------
-----------------------------------------------------------Q
SSSIVSSPDS--------------------ARHQRIGGCNGLHTTTAHNRF---------
------------------------------------------------------------
-----------------------LGG------IGG-------------------------
-YNGLPTVMSGL------------------------------------------------
----DESLSDVTPRKKYPFE----------------------------------------
-LE---------------------------------------------------------
----KALHNVMFI------------------------------------QHHIQR-----
----------------QDEF----------------------------------------
---------------------------------------NA-------------------
------------------------------------------------------------
---------EDQDWGFVAMV---------L------------------------------
-DRL--------------------------------------------------------
------------------------------------------------------F-----
----L-W--IF------------------------------------TI---A-------
-------S-----I---------------------------VGT-F---------I-I--
---------------LCEA---------------------PA------------------
---------------L----------------------------
>tr|Q5U3C8|Q5U3C8_DANRE/70-520 Glra4b protein [Fragment] OS=Danio rerio (Zebrafish) (Brachydanio rerio).
-------------------------------ELKSPSVRTKPM--SPSDFLD--------
--KLMG-------------------------------------KTSG----YDA------
------------RIRP----------------------------N-F-K----------G
-----P---------------------------------P---------V-N-VT-----
-----------------CN-I-FI-N--S-F-GS-----I--------------------
-TETT-M----------D-Y--------RLN--------VFLRQ-------------Q--
------------------W------------N--------------------------D-
P-----RL-A-------------Y-----KE-YP---D----------------------
--------------------------------DS----------L---D----------L
DPS-------M--------------------------------LD-S----------I--
-----------W---------------------------------------KP-D-LFFA
-N---------E----------KGANF-----------------------HEVT------
------TD--NKL-----L-RI----------------------FQ-N-----------G
------------------------------------N-VLY-S--I--RLTLI-L-S---
--C----P-MD-LKNFPMD-TQTCT-MQLE----S-FGY---------T-----------
-------------------------------------M--------------------ND
------------------LIF-QW--------------LD--------------------
E-----------------------------------------------------------
-GP------------VQ---------------VA-DD-----L---------------M-
-------------------------------------------------LP-QF------
---------------------V-------------------------------L--K-E-
--------E---------------------------------------------------
-----------------------K-D-------LG--YC-T-K----------H------
-----Y------------------------------------------------------
-----------------------N--------T--------------GK-----------
-F---------------------TC---------------IEV------------KF--H
LERQMGY----------------------YLIQ--------MYIPS--------LLTVIL
----SWVSF---WI------------N-M-D-----A------------A----PA----
------------R-------VGL---G---ITTVLTMT--TQS-SGSRASL-P-K----V
-------S----------------------------Y-VKAID---------IWMAVCLL
FV-FAA----LLEY-A--------------A---V------------------N----FV
----------------------SR--------------QYK-EFFRL-------------
---------RRKLRQEQR------------------------------------------
------------------------------------------------------------
-------------------------------------------------NRAASGQ----
----------------------------------------------AGAAETKNKSN---
---NVTG--G--------------------------------------------------
---------------------------TPSRNAQRQCSA---------------------
---------------CAREEQLASQ-----------------------------------
------------------------------------------------------------
------------------------------NQDLYFPGFGID-TS---------------
----------L--SGDGPLSEAA-----AM------------------------------
------------------------------------------------------------
------------------------------------------------------------
-------------FAGLPPG----------------------------------------
------------------------------------------------------------
--------------------------------------H---------ALFDIRR-----
--------------R-FVEQA---------------------------------------
---------------------------------------KR-------------------
------------------------------------------------------------
-----------------------------I------------------------------
-DTI--------------------------------------------------------
------------------------------------------------------S-----
----R-A--VF------------------------------------PL---S-------
-------F-----L---------------------------VFN-V---------F-Y--
---------------WVTY------------------------KV---------------
--------------------------------------------
>tr|Q5D6W0|Q5D6W0_DROME/17-432 Ligand-gated ion channel pHCl-B [Fragment] OS=Drosophila melanogaster (Fruit fly).
------------------------------------------------------------
--------------------------------------------KKR----YDK------
------------RLLPPVNDEDFCCGLQSPD-----MATNQNARRPH-NR---------G
---------------------------------------T---------L-T-VN-----
-----------------VN-V-LL-L--S-L-AS-----P--------------------
-DESS-L----------K-Y--------EVE--------FLLNQ-------------Q--
------------------W------------N--------------------------D-
P-----RL-Q-------------Y-----GN-KS---H----------------------
--------------------------------YD----------F---L----------N
ALH-------H--------------------------------HD-S----------I--
-----------W---------------------------------------TP-D-TYFI
-M---------H----------GDF-------------------------KDPI------
------IP-MHFA-----L-RI----------------------FR-N-----------G
------------------------------------T-ITY-A--M--RRHLI-L-S---
--C----Q-GS-LHIFPFD-DPKCS-FSME----S-ISY---------E-----------
-------------------------------------E--------------------AQ
------------------IKY-VW--------------KN--------------------
D-E---------------------------------------------------------
-DT------------LR---------------KS-PS----LT---------------T-
-------------------------------------------------LN-AY------
---------------------L-------------------------------I--K-N-
--------Q---------------------------------------------------
-----------------------T---------TA--CD---Q-----------------
------------------------------------------------------------
---------------------NSW--------R--------------GN-----------
-Y---------------------SC---------------LRV------------DL--I
FTRDRAF----------------------YFTT--------VFIPG--------IILVTS
----SFITF---WL------------E-W-N-----A------------V----PA----
------------R-------SMI---G---VTTMLNFF--TTS-NGFRSTL-P-V----V
-------S----------------------------N-LTAMN---------VWDGVCMC
FI-YAS----LLEF-V--------------C---V------------------N----YV
----------------------GR--------------KRP-LHNVV-------------
---------YRP------------------------------------------------
------------------------------------------------------------
-----------------------------------------------GENPVTQ------
------------------------------------------------------------
------------------------------------------------------------
----------------------------PGEKRQNAGA----------------------
------------------PNEIVAC-----------------------------------
------------------------------------------------------------
---------------------------------TTCGGS---------------------
-------------------------------------------------NSPCTH-----
--------SANN------------------------------------------------
------------------------------------------------------------
---------------------------------------------------------GCA
-TETC-------------------------------------------------------
--------------------------------------F---------VQVRKKEP----
--------------PHPIRVA---------------------------------------
---------------------------------------KT-------------------
------------------------------------------------------------
-----------------------------I------------------------------
-DVI--------------------------------------------------------
------------------------------------------------------A-----
----R-I--TF------------------------------------PT---A-------
-------Y-----A---------------------------IFL-I---------F-F--
---------------FVHYKG----------------------FS---------------
--------------------------------------------
>tr|Q567Y7|Q567Y7_DANRE/24-448 Cholinergic receptor, nicotinic, alpha 5 OS=Danio rerio (Zebrafish) (Brachydanio rerio).
-----------------IGPPM-LSS--------------YAK--TEDKLFK--------
--HLFS----------------------------------------N----YQK------
------------WVRPI---------------------------E-D-L----------N
-----T---------------------------------T---------I-Q-VK-----
-----------------FG-L-AI-S--Q-L-VD-----V--------------------
-DEKN-Q----------L-M--------TTN--------VWMKQ-------------E--
------------------W------------T--------------------------D-
L-----KL-R-------------W-----DP--D---H----------------------
-------------------------------YLG----------I---T-----------
SIR-------V------------------------------P-SD-S----------I--
-----------W---------------------------------------IP-D-IVLY
-D---------N----------ADGNF------------------------EAT------
----------VTK-----A-VV----------------------RF-D-----------G
------------------------------------T-ISW-T--P--PANYK-S-A---
--C----T-ID-VTFFPFD-LQNCS-MKFG----S-WTY---------D-----------
-------------------------------------G--------------------SQ
------------------VDI-L-------------L-ED--------------------
V-H---------------------------------------------------------
---------------VD---------------KR-DY-----F---------------D-
-------------------------------------------------NG-EW------
---------------------E-------------------------------I--V-K-
--------A---------------------------------------------------
-----------------------T---------GN--RG-L-R----------R------
-----D------------------------------------------------------
---------------------GTF------------------------F-----------
-Y---------------------PS---------------ITY------------SF--I
IRRLPLF----------------------YTLF--------LIIPC--------IGLSFL
----TVLVF---YL------------P-S-N------------------G----GE----
------------K-------ISL---C---TSVLVSLT--VFL-LVIEEII-P-S----S
-------S---------------------------KV-IPLIG---------EYLVFTMI
FV-TLS----IVIT-V--------------F---A------------------I----NI
----------------------HH--------------RSS-S-----------------
---------THHSMAPWV------------------------------------------
------------------------------------------------------------
-----------------------------------------------------RRIFLH-
------------------------------------------------------------
---HLP----RLL----C-------MR---------------------------------
---------------------------SHVDRY---------------------------
----------------A-------------------------------------------
------------------------------------------------------------
------------------------------TSAGTRTGGLGYGK-SL-------------
------------------------------------------------------------
------------------------------------------------------------
------------------------------------------------------------
--------SQDTNQLDAEHN----------------------------------------
-LQ---------------------------------------------------------
----AALESIRYI------------------------------------TRHVVK-----
----------------ENEV----------------------------------------
---------------------------------------RE-------------------
------------------------------------------------------------
---------VVQDWKFVAQV---------L------------------------------
-DRV--------------------------------------------------------
------------------------------------------------------F-----
----L-W--AF------------------------------------LL---V-------
-------S-----L---------------------------LGS-A---------L-L--
---------------FIP------------------------------------------
--------------------------------------------
>tr|Q22741|Q22741_CAEEL/31-494 Ligand-Gated ion Channel OS=Caenorhabditis elegans.
----------------------------------------------TKAFLD--------
--KLKN-------------------------------------E-TL----YNR------
------------FATPT---------------------------Q-Y-D----------G
-----V---------------------------------P---------T-N-VT-----
-----------------LS-M-FI-E--G-M-SS-----F--------------------
-SAQT-M----------D-Y--------HLD--------VYFQE-------------E--
------------------W------------Y--------------------------D-
H-----RL-A-------------H-----NA--S---A----------------------
--------------------------------PI----------L---V----------R
DLT-------V--------------------------------FK-M----------M--
-----------W---------------------------------------HP-D-VYFA
-N---------A----------RSAAF-----------------------QDIT------
------DD--NFL-----V-WV----------------------YP-N-----------G
------------------------------------R-VWY-D--A--RISIV-S-S---
--C----N-MD-LWKYPLD-SQECA-LRIL----S-YAY---------P-----------
-------------------------------------M--------------------TV
------------------LRL-LW--------------SE--------K---------E-
D-V---------------------------------------------------------
-PA------------ID---------------RN-PD-----I---------------T-
-------------------------------------------------MP-DM------
---------------------S-------------------------------L--K-H-
--------I---------------------------------------------------
-----------------------R---------TG--YC-N-G----------T------
-----Y------------------------------------------------------
-----------------------A--------T--------------GE-----------
-W---------------------SC---------------MTA------------IF--Y
VEREMMH----------------------HVMQ--------TYVPT--------ALIVVI
----SWFNF---WL------------E-I-D-----S------------A----PA----
------------R-------VSL---S---ITTLLTIS--TQA-NAVKLAL-P-E----V
-------S----------------------------Y-MKAID---------VWMGSCMA
FV-FGV----MIEF-T--------------I---C------------------H----YA
----------------------KN--------------LEM-LRGDG-------------
---------QPS------------------------------------------------
------------------------------------------------------------
-------------------------------------------------LIVDTALSTLF
GAAR----DIDDLVRKVAT------------------------LNEEEGVRGDGEQH---
---IA-------LNM----------LNP--------------------------------
-------------------------------EEPRLRSL---------------------
----------------NQNNDV--------------------------------------
------------------------------------------------------------
---------------------------------TANGTRYFVGA----------------
--ERMK----RKRSKASLSRLR---------------------------QQVASM-----
--------RHATID----------------------------------------------
------------------------------------------------------------
----------------------------------------------------------VS
-RRAF-------------------------------------------------------
--------------------------------------N---------WTRALRN-----
-------------LR-GRRVA---------------------------------------
---------------------------------------QR-------------------
------------------------------------------------------------
-----------------------------I------------------------------
-DER--------------------------------------------------------
------------------------------------------------------C-----
----R-I--VF------------------------------------PM---I-------
-------F-----L---------------------------LFN-V---------A-Y--
---------------WSFY------------------------LV---------FN----
--------------------------------------------
>tr|Q14C71|Q14C71_HUMAN/1-366 GLRA1 protein OS=Homo sapiens (Human).
------------------------------------------------------------
------------------------------------------------------------
------------------------------------------------------------
------------------------------------------------------------
------------------------------------------------------------
------M----------D-Y--------RVN--------IFLRQ-------------Q--
------------------W------------N--------------------------D-
P-----RL-A-------------Y-----NE-YP---D----------------------
--------------------------------DS----------L---D----------L
DPS-------M--------------------------------LD-S----------I--
-----------W---------------------------------------KP-D-LFFA
-N---------E----------KGAHF-----------------------HEIT------
------TD--NKL-----L-RI----------------------SR-N-----------G
------------------------------------N-VLY-S--I--RITLT-L-A---
--C----P-MD-LKNFPMD-VQTCI-MQLE----S-FGY---------T-----------
-------------------------------------M--------------------ND
------------------LIF-EW--------------QE--------------------
Q-----------------------------------------------------------
-GA------------VQ---------------VA-DG-----L---------------T-
-------------------------------------------------LP-QF------
---------------------I-------------------------------L--K-E-
--------E---------------------------------------------------
-----------------------K-D-------LR--YC-T-K----------H------
-----Y------------------------------------------------------
-----------------------N--------T--------------GK-----------
-F---------------------TC---------------IEA------------RF--H
LERQMGY----------------------YLIQ--------MYIPS--------LLIVIL
----SWISF---WI------------N-M-D-----A------------A----PA----
------------R-------VGL---G---ITTVLTMT--TQS-SGSRASL-P-K----V
-------S----------------------------Y-VKAID---------IWMAVCLL
FV-FSA----LLEY-A--------------A---V------------------N----FV
----------------------SR--------------QHK-ELLRF-------------
---------RRKRRHHK-------------------------------------------
------------------------------------------------------------
------------------------------------------------------------
------------------------------------------------------------
------------------------------------------------------------
------------------------------------------------------------
-------------------EDEAGE-----------------------------------
------------------------------------------------------------
------------------------------GR-FNFSAYGMGPAC---------------
-----------LQAKDGISVKGANNS-NTT------------------------------
------------------------------------------------------------
------------------------------------------------------------
-------------NPPPAPS----------------------------------------
------------------------------------------------------------
--------------------------------------K---------SPEEMRK-----
--------------L-FIQRA---------------------------------------
---------------------------------------KK-------------------
------------------------------------------------------------
-----------------------------I------------------------------
-DKI--------------------------------------------------------
------------------------------------------------------S-----
----R-I--GF------------------------------------PM---A-------
-------F-----L---------------------------IFN-M---------F-Y--
---------------WIIY------------------------KI---------VRRED-
----------------------------------VHNQ------
>tr|Q10052|Q10052_CAEEL/35-445 GABA/Glycine Receptor family (See gbr) OS=Caenorhabditis elegans.
---------------------------------------------HRKSILT--------
--DLL----------------------------------------QD----YDK------
------------TMVPS-------------------------------------------
----NN---------------------------------S---------V-Q-VS-----
-----------------VE-L-TV-Q--D-I-SS-----I--------------------
-SEIS-S----------S-F--------IAD--------VWFSQ-------------V--
------------------W------------Y--------------------------D-
P-----RL-E-------------Y-----RN-IS----CK--------------------
--------------------------------TN----------L---S----------L
DSY-------V--------------------------------SE-R----------L--
-----------W---------------------------------------TP-N-VCFV
-N---------S----------KSTQV-----------------------HKSP------
------AS--NIL-----L-II----------------------YP-N-----------G
------------------------------------T-VWL-N--Y--RVQVS-A-P---
--C----S-FE-LSRFPID-AQECH-LVFE----S-YSY---------N-----------
-------------------------------------I--------------------AE
------------------VRL-NW--------------QQ--------------------
--W---------------------------------------------------------
-AP------------VT---------------MP-PPE---DF---------------R-
-------------------------------------------------LP-DF------
---------------------Q-------------------------------F--Y-N-
--------V---------------------------------------------------
-----------------------T---------WG--KT-S-N----------E------
-----Y------------------------------------------------------
-----------------------T--------A--------------GM-----------
-W---------------------DQ---------------LKV------------TF--R
FKRLYGY----------------------YVLQ--------MYLPT--------YLSVFI
----SWIAF---WI------------D-T-R-----A------------L----PA----
------------R-------ITL---G---VSSLMALT--FQF-GNIVKNL-P-R----V
-------S----------------------------F-VKAID---------LWFFVCVA
FI-FFS----LVEL-A--------------V---V------------------G----FV
----------------------DK--------------ITE-IKRRS-------------
---------RRIKFQ---------------------------------------------
------------------------------------------------------------
------------------------------------------------------------
------------------------------------------------------------
------------------------------------------------------------
-----------------------------RAIAGGTIKN---------------------
----------------DRPVSF--------------------------------------
------------------------------------------------------------
---------------------------------RKYSCTSKC------------------
-----------NSVRYNINNND--------------------------DEELYNI-----
--------SGET------------------------------------------------
------------------------------------------------------------
----------------------------------------------------------NG
-NGVS-------------------------------------------------------
--------------------------------------W---------KNNSSRE-----
--------------A-SADMG---------------------------------------
---------------------------------------AR-------------------
------------------------------------------------------------
-----------------------------V------------------------------
-DSF--------------------------------------------------------
------------------------------------------------------A-----
----A-K--AF------------------------------------PA---M-------
-------F-----A---------------------------AFN-V---------F-Y--
---------------WWYY------------------------LS---------RERN--
--------------------------------------------
>tr|Q0PJT8|Q0PJT8_DANRE/16-627 Neuronal nicotinic acetylcholine receptor alpha 4 subunit OS=Danio rerio (Zebrafish) (Brachydanio rerio).
---------------QLAYVFSMSPA--------------HAH--AEERLLQ--------
--SLFI----------------------------------------N----YNK------
------------LSRPV---------------------------A-N-I----------S
-----D---------------------------------V---------V-L-VH-----
-----------------FG-L-SI-A--Q-L-ID-----V--------------------
-DEKN-Q----------M-M--------TTN--------VWVKQ-------------E--
------------------W------------N--------------------------D-
Y-----KL-R-------------W-----NP--E---E----------------------
-------------------------------YEN----------V---T-----------
SIR-------I------------------------------P-SE-I----------I--
-----------W---------------------------------------RP-D-IVLY
-N---------N----------ADGDF------------------------AVT------
-------H--LTK-----A-QV----------------------FY-N-----------G
------------------------------------R-IKW-K--P--PAIYK-S-S---
--C----S-ID-VTFFPFD-QQNCK-MKFG----S-WTY---------D-----------
-------------------------------------R--------------------AK
------------------IDL-I-------------S-MA--------------------
S-D---------------------------------------------------------
---------------VD---------------QM-DY-----W---------------E-
-------------------------------------------------SG-EW------
---------------------V-------------------------------I--I-N-
--------A---------------------------------------------------
-----------------------V---------GT--YN-I-K----------K------
-----Y------------------------------------------------------
---------------------ECC--------T--------------EI-----------
-Y---------------------PD---------------ITY------------SF--I
IRRLPLF----------------------YTIN--------LIIPC--------LLISCL
----TVLVF---YL------------P-S-E------------------C----AE----
------------K-------ITL---C---ISVLLSLT--VFL-LLITEII-P-S----T
-------S---------------------------LV-IPLIG---------EYLLFTMI
FV-TLS----IIIT-V--------------F---V------------------L----NV
----------------------HH--------------RSS-R-----------------
---------THS-MPHWV------------------------------------------
------------------------------------------------------------
-----------------------------------------------------RQLFLH-
------------------------------------------------------------
---LVP----RYL----F-------MK---------------------------------
---------------------------RPPASG---------------------------
----------------K-RNCGKLIEMMHKQANSQSMFLR----NNILDISPQSPIPHLG
PTSAAQQDQVQ-----QD---STSPKPLFFCSSPSSQYSILQEENSQTPQTPVLSYTCAY
TNSIFASSTT------SFPDTLLGTLLHTIPQDGAKSTECDFQGHSAESVFM--------
---------EAKESVLG----AGSCQHCLTS-EGTSLQK---------------------
LD------LDEAGRCTRHNMPS-A------------------------------------
--QIFSPSSDGS------------------------------------------------
-----TDLNAAEPVSNLSQS----------------------------------------
-LL---------------------------------------------------------
----KALEGVQYI------------------------------------ADHLRA-----
----------------EDSD----------------------------------------
---------------------------------------FS-------------------
------------------------------------------------------------
---------VREDWKYVAMV---------I------------------------------
-DRI--------------------------------------------------------
------------------------------------------------------F-----
----L-W--MF------------------------------------VL---V-------
-------C-----I---------------------------LGT-V---------G-L--
---------------FLP----------------------PW-LAGMI------------
--------------------------------------------
>tr|Q0GQR1|Q0GQR1_APIME/7-383 Histamine-gated chloride channel [Fragment] OS=Apis mellifera (Honeybee).
-----------------------------------------------KDILP--------
--LNP----------------------------------------KL----YDK------
------------HRAP----------------------------K-F-L----------G
-----Q---------------------------------P---------T-I-VY-----
-----------------FH-V-TV-L--S-I-DS-----I--------------------
-NEES-M----------T-Y--------VAD--------IFLAQ-------------S--
------------------W------------R--------------------------D-
S-----RL-R-------------LP----EN-MS---E----------------------
--------------------------------DY----------R---I----------L
DVD-------W--------------------------------LH-N----------I--
-----------W---------------------------------------RP-D-CFFK
-N---------A----------KKVTF-----------------------HEMS------
------IP--NHY-----L-WL----------------------YH-D-----------K
------------------------------------T-LLY-M--S--KLTLV-L-S---
--C----A-MK-FESYPHD-TQICS-MMIE----S-LSH---------T-----------
-------------------------------------T--------------------QD
------------------LVF-IW--------------NM--------------------
--T---------------------------------------------------------
-DP------------LV---------------VN-PE-----I---------------E-
-------------------------------------------------LP-QL------
---------------------D-------------------------------I--S-N-
--------N---------------------------------------------------
-----------------------Y---------TT--DC-T-I----------E------
-----Y------------------------------------------------------
-----------------------S--------T--------------GN-----------
-F---------------------TC---------------IQI------------VF--N
LRRRLGY----------------------HLFH--------TYIPS--------ALIVVM
----SWIAF---WI------------K-P-E-----A------------I----PA----
------------R-------VTL---G---VTSLLTLA--TQN-TQSQQSL-P-P----V
-------S----------------------------Y-VKAID---------VWMSSCSV
FV-FLS----LMEF-A--------------V---V------------------N----NY
----------------------MG--------------PVA-TKAMK-------------
---------GYSD-----------------------------------------------
------------------------------------------------------------
-------------------------------------------------EDLREAI----
------------------------------------------------------------
------------------------------------------------------------
------------------------------------------------------------
------------------------------------------------------------
------------------------------------------------------------
---------------------------------DEFKTP---------------------
---------MRNDSERNRS-----------------------------PVRPATV-----
--------QYDTC-----------------------------------------------
------------------------------------------------------------
------------------------------------------------------------
------------------------------------------------------------
------------------------------------------------------------
-------------CQ-GRATA---------------------------------------
---------------------------------------IY-------------------
------------------------------------------------------------
-----------------------------I------------------------------
-DKV--------------------------------------------------------
------------------------------------------------------S-----
----R-F--FF------------------------------------PF---S-------
-------F-----L---------------------------ILN-V---------V-Y--
---------------WSTF------------------------L----------------
--------------------------------------------
>tr|Q0GQQ8|Q0GQQ8_APIME/46-475 PH-sensitive chloride channel variant 3 OS=Apis mellifera (Honeybee).
--------------------VTLVRA---------EDIFEDGK--SDKEILD--------
--NLLL--------------------------------------STR----YDK------
------------RLLPPV------------------------------Q----------G
---------------------------------------T---------L-T-VN-----
-----------------VS-V-LL-L--S-L-AS-----P--------------------
-DESS-L----------K-Y--------EVE--------FLLQQ-------------Q--
------------------W------------Y--------------------------D-
P-----RL-R-------------Y-----SN-RS---Q----------------------
--------------------------------YE----------F---L----------N
AIH-------H--------------------------------YD-D----------I--
-----------W---------------------------------------LP-D-TYFI
-M---------H----------GDF-------------------------KDPL------
------IP-VHFA-----L-RI----------------------YR-N-----------G
------------------------------------T-VNY-L--M--RRHLI-L-S---
--C----Q-GR-LNIFPFD-DPLCS-FAIE----S-ISY---------E-----------
-------------------------------------Q--------------------TA
------------------ITY-VW--------------KN--------------------
D-E---------------------------------------------------------
-GT------------LR---------------KS-PS----LT---------------S-
-------------------------------------------------LN-AY------
---------------------L-------------------------------I--K-N-
--------Q---------------------------------------------------
-----------------------T---------IT--CP-I-K-----------------
------------------------------------------------------------
---------------------VSW--------R--------------GN-----------
-Y---------------------SC---------------LKV------------DL--I
FTRDRAF----------------------YFTT--------VFIPG--------IILVTS
----SFITF---WL------------E-W-N-----A------------V----PA----
------------R-------VMI---G---VTTMLNFF--TTS-NGFRSTL-P-V----V
-------S----------------------------N-LTAMN---------VWDGVCMC
FI-YAS----LLEF-V--------------C---V------------------N----YV
----------------------GR--------------KRP-MHNVV-------------
---------YRP------------------------------------------------
------------------------------------------------------------
-----------------------------------------------GENPVTQRL----
-------P----------------------------------------------------
----------AVLSR----------IGIIL-----------------------------A
SP-------------------------LKREGGPPTGAT---------------------
----------------TGPNEIVTC-----------------------------------
------------------------------------------------------------
---------------------------------TNCG-----------------------
-------------------------------------------------PNPCTH-----
--------TTTN------------------------------------------------
------------------------------------------------------------
---------------------------------------------------------GCT
------------------------------------------------------------
------------------------------------------------AELRKKEP----
--------------PHPIRVA---------------------------------------
---------------------------------------KT-------------------
------------------------------------------------------------
-----------------------------I------------------------------
-DVI--------------------------------------------------------
------------------------------------------------------A-----
----R-I--TF------------------------------------PV---A-------
-------Y-----F---------------------------MFL-T---------F-F--
---------------FIHYKG----------------------TS---------------
--------------------------------------------
>tr|Q0GQQ5|Q0GQQ5_APIME/4-391 Cys-loop ligand-gated ion channel subunit [Fragment] OS=Apis mellifera (Honeybee).
------------------------------------------------------------
------------------------------------------------------------
---------------P----------------------------S-K-Q----------G
-----L---------------------------------P---------V-L-VD-----
-----------------FN-I-FV-A--D-I-NS-----I--------------------
-NVED-M----------D-F--------RVD--------MFVRQ-------------S--
------------------W------------I--------------------------E-
S-----RL-D-------------MPDYIFEE--G---D----------------------
--------------------------------DY----------V---T----------L
PPE-------F--------------------------------FD-S----------L--
-----------W---------------------------------------QP-D-PYFL
-N---------A----------KVSEI-----------------------AALN------
------HK--FSS-----V-TL----------------------YR-N-----------K
------------------------------------T-VKY-S--A--RMHAI-I-A---
--C----Q-ME-FQLYPMD-IQICP-IYIE----S-FSY---------H-----------
-------------------------------------K--------------------QK
------------------LRL-RW--------------GT--------------------
------------------------------------------------------------
-GA------------VT---------------VN-PE-----L---------------K-
-------------------------------------------------LL-QY------
---------------------D-------------------------------I--G-K-
--------P---------------------------------------------------
-----------------------V---------VA--EE-T-V----------D------
-----YM-----------------------------------------------------
---------------------LEK--------S--------------GN-----------
-F---------------------SR---------------LVV------------FF--R
FERQIGH----------------------HLIQ--------TFAPS--------TLVVML
----SWFSF---WL------------G-L-D-----A------------I----PG----
------------R-------VAL---L---VTSMLTLV--TMF-TGLKSDI-P-P----V
-------A----------------------------Y-VKALD---------VWMAGCMM
FV-FAA----LGEF-V--------------V---V------------------K----VL
----------------------DL--------------RSQ-LEYDL-------------
---------QTSIMS---------------------------------------------
------------------------------------------------------------
------------------------------------------------------------
------------------------------------------------------------
------------------------------------------------------------
-----------------------------RHYSTRAIVI---------------------
----------------EKGQSI--------------------------------------
------------------------------------------------------------
---------------------------------WDYDSTYIPK-----------------
-----------VKNKKAGS------------------------------KHLLQN-----
--------TWLD------------------------------------------------
------------------------------------------------------------
---------------PEYPM----------------------------------------
------------------------------------------------------------
------------------------------------------------------------
------------IRV-HKTQS---------------------------------------
---------------------------------------QT-------------------
------------------------------------------------------------
-----------------------------I------------------------------
-DIY--------------------------------------------------------
------------------------------------------------------S-----
----R-I--GF------------------------------------PI---L-------
-------F-----M---------------------------LFI-I---------L-Y--
---------------WPIL------------------------LF---------KKAM--
--------------------------------------------
>tr|M9PFR7|M9PFR7_DROME/315-747 PHCl, isoform L OS=Drosophila melanogaster (Fruit fly).
--------------------TGALDK---------HPIFDESS--SDKEILD--------
--LLLE--------------------------------------KKR----YDK------
------------RLLPPV------------------------------N----------G
---------------------------------------T---------L-T-VN-----
-----------------VN-V-LL-L--S-L-AS-----P--------------------
-DESS-L----------K-Y--------EVE--------FLLNQ-------------Q--
------------------W------------N--------------------------D-
P-----RL-Q-------------Y-----GN-KS---H----------------------
--------------------------------YD----------F---L----------N
ALH-------H--------------------------------HD-S----------I--
-----------W---------------------------------------TP-D-TYFI
-M---------H----------GDF-------------------------KDPI------
------IP-MHFA-----L-RI----------------------FR-N-----------G
------------------------------------T-ITY-A--M--RRHLI-L-S---
--C----Q-GS-LHIFPFD-DPKCS-FSME----S-ISY---------E-----------
-------------------------------------E--------------------AQ
------------------IKY-VW--------------KN--------------------
D-E---------------------------------------------------------
-DT------------LR---------------KS-PS----LT---------------T-
-------------------------------------------------LN-AY------
---------------------L-------------------------------I--K-N-
--------Q---------------------------------------------------
-----------------------T---------TA--CD---Q-----------------
------------------------------------------------------------
---------------------NSW--------R--------------GN-----------
-Y---------------------SC---------------LQV------------EL--T
FTRDRAY----------------------YFTT--------VFIPG--------IILVTS
----SFITF---WL------------E-W-N-----A------------V----PA----
------------R-------VMI---G---VTTMLNFF--TTS-NGFRSTL-P-V----V
-------S----------------------------N-LTAMN---------VWDGVCMC
FI-YAS----LLEF-V--------------C---V------------------N----YV
----------------------GR--------------KRP-LHNVV-------------
---------YRP------------------------------------------------
------------------------------------------------------------
-----------------------------------------------GENPVTQRL----
-------P----------------------------------------------------
----------AVLSR----------IGVIL-----------------------------A
SP-------------------------LPGEKRQNAGA----------------------
------------------PNEIVAC-----------------------------------
------------------------------------------------------------
---------------------------------TTCGGS---------------------
-------------------------------------------------NSPCTH-----
--------SANN------------------------------------------------
------------------------------------------------------------
---------------------------------------------------------GCA
-TETC-------------------------------------------------------
--------------------------------------F---------VQVRKKEP----
--------------PHPIRVA---------------------------------------
---------------------------------------KT-------------------
------------------------------------------------------------
-----------------------------I------------------------------
-DVI--------------------------------------------------------
------------------------------------------------------A-----
----R-I--TF------------------------------------PT---A-------
-------Y-----A---------------------------IFL-I---------F-F--
---------------FVHYKG----------------------FS---------------
--------------------------------------------
>tr|K7GFH1|K7GFH1_PELSI/20-505 Uncharacterized protein OS=Pelodiscus sinensis (Chinese softshell turtle) (Trionyx sinensis).
--------------LILPATLS-VSN--------------CSE--AEHRLFA--------
--SLFA----------------------------------------N----YSQ------
------------FIRPV---------------------------E-N-V----------S
-----D---------------------------------P---------A-I-IQ-----
-----------------FE-V-SM-S--Q-L-VK-----V--------------------
-DEVN-Q----------I-M--------ETN--------LWLKH-------------I--
------------------W------------N--------------------------D-
Y-----KL-K-------------W-----NP--E---E----------------------
-------------------------------YGG----------A---E-----------
FIR-------V------------------------------P-SD-S----------I--
-----------W---------------------------------------KP-D-IVLY
-N---------N----------AVGDF------------------------QVD------
-------D--KTK-----A-LL----------------------KY-T-----------G
------------------------------------E-VTW-I--P--PAIFK-S-S---
--C----K-ID-VTYFPFD-YQNCT-MKFG----S-WSY---------D-----------
-------------------------------------K--------------------AK
------------------IDL-V-------------L-IG--------------------
S-T---------------------------------------------------------
---------------MN---------------LK-DY-----W---------------E-
-------------------------------------------------SG-EW------
---------------------A-------------------------------I--I-K-
--------A---------------------------------------------------
-----------------------P---------GY--KH-D-I----------K------
-----Y------------------------------------------------------
---------------------NCC--------E--------------EL-----------
-Y---------------------PD---------------ITY------------SL--Y
IRRLPLF----------------------YTIN--------MIIPC--------LLISFL
----TVLVF---YL------------P-S-D------------------C----GE----
------------K-------VTL---C---ISVLLSLT--VFL-LVITETI-P-S----T
-------S---------------------------LV-IPLIG---------EYLLFTMI
FV-TLS----IVIT-V--------------F---V------------------L----NV
----------------------HY--------------RTP-K-----------------
---------THT-MPEWV------------------------------------------
------------------------------------------------------------
-----------------------------------------------------KTIFLN-
------------------------------------------------------------
---LLP----KIM----F-------MT---------------------------------
---------------------------RPASDE---------------------------
----------------E-------------------------------------------
---T-----------------TQKLKP---------------------------------
------------------------------LYSVELSDLNCFSSS---------------
---------ETKCCKEGFICQDTACSCCRYQRI---------------------------
------------------KFSD-F------------------------------------
-SGNLTRSS-SY------------------------------------------------
-----ESVDALLSLSVLSPE----------------------------------------
-IR---------------------------------------------------------
----DAIESVKYI------------------------------------AENMKM-----
----------------QNEA----------------------------------------
---------------------------------------KE-------------------
------------------------------------------------------------
---------IQDDWKYVAMV---------I------------------------------
-DRI--------------------------------------------------------
------------------------------------------------------F-----
----L-W--VF------------------------------------IL---V-------
-------C-----I---------------------------LGT-A---------G-L--
---------------FLQ----------------------PL-MTRDEI-----------
--------------------------------------------
>tr|K7FNW1|K7FNW1_PELSI/58-464 Uncharacterized protein OS=Pelodiscus sinensis (Chinese softshell turtle) (Trionyx sinensis).
------------------------------------------------------------
--QLL--------------------------------------RIED----HDF------
------------AMRP----------------------------G-F-G----------G
-----S---------------------------------P---------I-P-VG-----
-----------------ID-V-QV-E--S-I-DS-----I--------------------
-SEVD-M----------D-F--------TMT--------LYLRH-------------Y--
------------------W------------K--------------------------D-
E-----RL-S-------------F-----PS-TK---N----------------------
--------------------------------RS----------M---T----------F
DGR-------L--------------------------------IK-K----------I--
-----------W---------------------------------------VP-D-VFFV
-H---------S----------KRSFI-----------------------HDTT------
------ME--NVM-----L-RV----------------------YP-D-----------G
------------------------------------N-VLF-S--L--RITVS-A-M---
--C----F-MD-FSRFPLD-TQNCS-LELE----S-YAY---------N-----------
-------------------------------------E--------------------DD
------------------LML-YW--------------KH--------------------
G-N---------------------------------------------------------
-ES------------LS---------------ID-EH-----I---------------S-
-------------------------------------------------LS-QF------
---------------------F-------------------------------I--E-E-
--------F---------------------------------------------------
-----------------------S---------AS--SG-L-A----------F------
-----YS-----------------------------------------------------
-----------------------S--------TA-------------GW-----------
-Y---------------------NR---------------LFI------------NF--A
LRRHIFF----------------------FVLQ--------SYFPA--------MLMVML
----SWVSF---WI------------D-R-R-----A------------V----PA----
------------R-------VSL---G---ITTVLTMS--TII-TGVSASM-P-Q----V
-------S----------------------------Y-IKAVD---------VYLWISFL
FV-FLS----VIEY-A--------------A---V------------------N----YL
----------------------TT--------------AEE-RKQLK-------------
---------KRGKVS---------------------------------------------
------------------------------------------------------------
-------------------------------------------------GMYNIDA----
------------------------------------------------------------
------------VQA----------MA---------------------------------
-------------------------------FDGCYHDS---------------------
----------------EADIDM--------------------------------------
------------------------------------------------------------
---------------------------------TTFTV----------------------
-----------HSEESSARGRAA----------------------------SIPNL----
--------DATR------------------------------------------------
------------------------------------------------------------
-----------------------------------------------------------V
-KRKR-------------------------------------------------------
--------------------------------------S---------LKGNVGR-----
--------------I-ILQNN---------------------------------------
---------------------------------------HV-------------------
------------------------------------------------------------
-----------------------------I------------------------------
-DTY--------------------------------------------------------
------------------------------------------------------S-----
----R-I--IF------------------------------------PT---V-------
-------Y-----I---------------------------VFN-F---------F-Y--
---------------WGLY------------------------V----------------
--------------------------------------------
>tr|K7FKA9|K7FKA9_PELSI/1-391 Uncharacterized protein OS=Pelodiscus sinensis (Chinese softshell turtle) (Trionyx sinensis).
------------------------------------------------------------
------------------------------------------------------------
------------------------------------------------------------
------------------------------------------------------------
------------------------------------------------------------
---------------------------------------MYFQQ-------------Y--
------------------W------------R--------------------------D-
K-----RL-A-------------Y-----AG--I---P----------------------
--------------------------------LN----------L---T----------L
DNR-------V--------------------------------AD-Q----------L--
-----------W---------------------------------------VP-D-TYFL
-N---------D----------KKSFV-----------------------HGVT------
------VK--NRM-----I-RL----------------------HP-D-----------G
------------------------------------T-VLY-G--L--RITTT-A-A---
--C----M-MD-LRRYPLD-EQNCT-LEIE----S-YGY---------T-----------
-------------------------------------T--------------------DD
------------------IEF-YW--------------RG--------------------
G-D---------------------------------------------------------
-NA------------VT---------------GV-ER-----I---------------E-
-------------------------------------------------LP-QF------
---------------------S-------------------------------I--V-E-
--------Y---------------------------------------------------
-----------------------R---------LV--SR-N-V----------V------
-----F------------------------------------------------------
-----------------------A--------T--------------GA-----------
-Y---------------------PR---------------LSL------------SF--K
LKRNIGY----------------------FILQ--------TYMPS--------ILITIL
----SWVSF---WI------------N-Y-D-----A------------S----AA----
------------R-------VAL---G---ITTVLTMT--TIN-THLRETL-P-K----I
-------P----------------------------Y-VKAID---------MYLMGCFV
FV-FLA----LLEY-A--------------F---V------------------N----YI
----------------------FF--------------GKG-PQRQK-------------
---------KLAEKT---------------------------------------------
------------------------------------------------------------
-------------------------------------------------AKENTDR-SRF
EGNR-----------------------------------------------VDAHGN---
---IL-------LTS----------LEIHN------------------------------
EV-------------------------ASNEVTTSVTDA---------------------
----------------RN--ST--------------------------------------
------------------------------------------------------------
---------------------------------ISFDNSG------------------IQ
YRKQS-------SHRESFGRRTM--------------------------DRTVPH-----
--------SKKS------------------------------------------------
------------------------------------------------------------
-----------------------------------------------------------H
-LRRR-------------------------------------------------------
--------------------------------------S---------SQLKIKI-----
--------------P-DLTDV---------------------------------------
---------------------------------------NA-------------------
------------------------------------------------------------
-----------------------------I------------------------------
-DRW--------------------------------------------------------
------------------------------------------------------S-----
----R-V--VF------------------------------------PF---T-------
-------F-----S---------------------------LFN-L---------I-Y--
---------------WLYY------------------------VN---------------
--------------------------------------------
>tr|K1RKI3|K1RKI3_CRAGI/1-331 Glycine receptor subunit alpha-3 OS=Crassostrea gigas (Pacific oyster) (Crassostrea angulata).
------------------------------------------------------------
------------------------------------------------------------
------------------------------------------------------------
------------------------------------------------------------
------------------------------------------------------------
-----------------------------MN--------FFLRQ-------------R--
------------------W------------R--------------------------D-
A-----RL-A-------------H-----NS--S---G----------------------
-------------------------------VPV----------L---E----------L
HRK-------A--------------------------------LE-E----------V--
-----------W---------------------------------------VP-D-IYFV
-N---------E----------KNAHF-----------------------HYVS------
------VP--NKM-----F-NV----------------------FP-D-----------G
------------------------------------K-VSY-S--I--RVTGT-Y-T---
--C----E-MD-LRKYPLD-KQTCH-IKIE----S-YGH---------S-----------
-------------------------------------T--------------------NS
------------------LKI-RW--------------NS--------------------
------------------------------------------------------------
-PP------------VL---------------LS-KN-----I---------------K-
-------------------------------------------------MT-QY------
---------------------S-------------------------------V--E-K-
--------T---------------------------------------------------
-----------------------V---------PF--IC-D-Q----------Q------
-----Y------------------------------------------------------
-----------------------M--------E--------------YN-----------
-Y---------------------SC---------------IGV------------NF--H
LNRMNGF----------------------YFIH--------MYVPS--------ILIVML
----SWISF---WL------------D-I-E-----A------------T----AA----
------------R-------ISL---G---ILTVLAMT--TQN---KFTGV-Q-H----V
-------S----------------------------Y-VTAMN---------VWTAASLA
FV-FLG----VIEY-A--------------Y---I------------------N----VK
----------------------TR--------------KHV-RRSLN-------------
--------RATSNLS---------------------------------------------
------------------------------------------------------------
------------------------------------------------------------
---------------------------------------------------MNGNNP---
---ILN---GSIYSIS--------------------------------------------
------------------------------------------------------------
----------------KKDTNF--------------------------------------
------------------------------------------------------------
------------------------------------------------------------
------------------------------------------------------------
------------------------------------------------------------
------------------------------------------------------------
------------------------------------------------------------
------------------------------------------------------------
--------------------------------------S---------QGSQKKNT----
---------PNVIDL-DNKNG---------------------------------------
---------------------------------------RK-------------------
------------------------------------------------------------
-----------------------------V------------------------------
-DRL--------------------------------------------------------
------------------------------------------------------A-----
----R-I--VF------------------------------------PM---S-------
-------Y-----V---------------------------LFN-I---------V-Y--
---------------WSFY------------------------GI---------------
--------------------------------------------
>tr|K1RHT7|K1RHT7_CRAGI/26-413 Neuronal acetylcholine receptor subunit alpha-6 OS=Crassostrea gigas (Pacific oyster) (Crassostrea angulata).
---------------------------------------------KVNNLIS--------
--TLLN----------------------------------------D----YDK------
------------RTRPV---------------------------K-D-Q----------Q
-----F---------------------------------T---------L-S-ID-----
-----------------VS-F-YL-S--I-V-ND-----V--------------------
-DEVA-E----------K-L--------VTT--------GYLYL-------------T--
------------------W------------T--------------------------D-
Q-----NL-A-------------W-----DS------A----------------------
-------------------------------TND----------I---N-----------
WIY-------L------------------------------N-QN-D----------I--
-----------W---------------------------------------KP-D-LVLK
-N---------G----------FTKFK------------------------EMGG-----
-------S--FYY-----V-YV----------------------YN-S-----------G
------------------------------------D-VTW-K--P--YEVFE-T-R---
--C----A-ID-ITYFPYD-KQTCE-IIFI----V-WSY---------S-----------
-------------------------------------V--------------------DE
------------------VAI-H-------------K-SS--------------------
N-G---------------------------------------------------------
---------------ID---------------FY-EY-----E---------------E-
-------------------------------------------------NS-VW------
---------------------T-------------------------------V--L-Y-
--------T---------------------------------------------------
-----------------------E---------ST--IN-K-D----------K------
-----Y------------------------------------------------------
------------------------------------------------------------
----------------------ESE---------------IIF------------TI--Y
LQRKPRY----------------------YLMN--------IILPV--------LCLGLL
----SLLVF---LI------------P-V-D------------------G----GE----
------------K-------MGY---S---ITVFLSFA--VFL-SIISSEL-P-V----N
-------S---------------------------ES-TSILS---------FYLVLQMV
IG-TLE----LVIS-A--------------I---Q------------------L----RL
----------------------HH--------------RKK-T-----------------
---------ADM-SQIYI------------------------------------------
------------------------------------------------------------
-----------------------------------------------------KIVKLDK
------------------------------------------------G-----------
-------------------------LR---------------------------------
------------------------------------------------------------
------------------------------------------------------------
------------------------------------------------------------
------------------------------------------------------------
------------------------------------------------------------
------------------------------------------------------------
------------------------------------------------------------
----------CKSWGSCSRK----------------------------------------
-VR---------------------------------------------------------
----VSANKIKKI-----------------------------------EVSEVPD-----
----------------ADHD----------------------------------------
---------------------------------------TE-------------------
------------------------------------------------------------
---------TRIEWSDVTSA---------I------------------------------
-DFL--------------------------------------------------------
------------------------------------------------------S-----
----F-C--TI------------------------------------FI---I-------
-------N-----I---------------------------SIT-L---------Y-L--
---------------FIA-------------------------II---------DNKEN-
--------------------------------------------
>tr|K1RDB6|K1RDB6_CRAGI/1-256 Gamma-aminobutyric acid receptor subunit gamma-2 OS=Crassostrea gigas (Pacific oyster) (Crassostrea angulata).
------------------------------------------------------------
------------------------------------------------------------
------------------------------------------------------------
------------------------------------------------------------
------------------------------------------------------------
------------------------------------------------------------
------------------------------------------------------------
------------------------------------------------------------
------------------------------------------------------------
---------------------------------------------------------M--
-----------W---------------------------------------TP-K-LIIL
-N---------I----------DGSI-------------------------EEE------
------HI--DYS-----I--L----------------------HS-N-----------D
D--------------------------------NPPR-VQL-M--W--RFKAF-F-K---
--E----N-LE-LQHFPVD-VQDLT-ISIS----T--ER---------S-----------
-------------------------------------I--------------------HE
------------------IEI-I-------------E-DQ--------------------
S-S--------------------L------------------------------------
-SS------------VN---------------TQ-AF-----L---------------D-
-------------------------------------------------AS-EW------
---------------------N-------------------------------L--Y-N-
--------HT--------------------------------------------------
-----------------------E---------SYRDKT-T-V----------E------
-----Y------------------------------------------------------
---------------------ARS-----------------------TV-----------
-H---------------------PI---------------LHI------------QC--R
VARKIGY----------------------FVWN--------IIFIV--------FLIIGL
----TFASY---SI------------E-V-N-----S------------P-----D----
------------R-------LMC---N---VTLFLTAV--AFK-LVVKQSL-P-T----I
-------S----------------------------Y-LTYLD---------LYVLAALI
FL-ALN----ATQN-A--------------A---M------------------K----SL
----------------------AY--------------VYQ-MK----------------
------------------------------------------------------------
------------------------------------------------------------
------------------------------------------------------------
------------------------------------------------------------
------------------------------------------------------------
------------------------------------------------------------
------------------------------------------------------------
------------------------------------------------------------
------------------------------------------------------------
------------------------------------------------------------
------------------------------------------------------------
------------------------------------------------------------
------------------------------------------------------------
------------------------------------------------------------
------------------------------------------------------------
-------------------EV---------------------------------------
---------------------------------------KI-------------------
------------------------------------------------------------
-----------------------------Y------------------------------
-DRN--------------------------------------------------------
------------------------------------------------------A-----
----I-A--TR------------------------------------R------------
------------------------------------------------------------
---------------------------R---------------WK----------MQEK-
DKLYQEK----------KD-------------------------
>tr|K1QX27|K1QX27_CRAGI/8-319 Cys-loop ligand-gated ionic channel OS=Crassostrea gigas (Pacific oyster) (Crassostrea angulata).
------------------------------------------------------------
------------------------------------------------------------
------------------------------------------------------------
-------------------------------------------------V-K-VQ-----
-----------------IC-V-QF-F--K-V-GE-----I--------------------
-DTLK-E----------Q-F--------TAD--------VVVKA-------------K--
------------------W------------R--------------------------E-
P-----TL-DG------------------QN--K---T----------------------
--------------------------------AS------ILAFS---E-----------
--S-------I------------------------------E-FN-K----------F--
-----------W---------------------------------------NP-K-LYIE
-N---------S----------LGDP-------------------------KEQ------
------IR---YR-----L-LY----------------------ND-K-----------G
----------------------------------EAF-ITE-K--R--VIKGT-F-M---
--E----N-LE-LDDFPFD-VQDLT-ITVA----S--EL---------P-----------
-------------------------------------S--------------------YE
------------------VEL-I-------------E-DL--------------------
D-D--------------------H------------------------------------
-HV------------VN---------------KQ-SF-----V---------------D-
-------------------------------------------------EQ-EW------
---------------------H-------------------------------L--Y-M-
--------HT--------------------------------------------------
-----------------------E---------CSRRDL-V-I----------D------
-----Q------------------------------------------------------
---------------------ADN--------S--------------VR-----------
-R---------------------SA---------------LSV------------KC--R
AARRPGY----------------------FVWN--------IFLVT--------FLICTL
----AFATF---SV------------E-K-K-----L------------P----QN----
------------R-------LQL---S---FTLVLTAV--AFK-SVVNSSL-P-R----I
-------S----------------------------Y-LTYMD---------KYLLAAMI
ML-SAV----CVWH-A--------------L---V------------------T----VV
----------------------KE------------------------------------
------------------------------------------------------------
------------------------------------------------------------
------------------------------------------------------------
------------------------------------------------------------
------------------------------------------------------------
------------------------------------------------------------
------------------------------------------------------------
------------------------------------------------------------
------------------------------------------------------------
------------------------------------------------------------
------------------------------------------------------------
------------------------------------------------------------
------------------------------------------------------------
------------------------------------------------------------
------------------------------------------------------------
------------------TIA---------------------------------------
---------------------------------------DK-------------------
------------------------------------------------------------
-----------------------------A------------------------------
-ETI--------------------------------------------------------
------------------------------------------------------V-----
----L-I--SL------------------------------------GI---I-------
-------Y-----V---------------------------IYN-V---------G-F--
---------------LIII--------Y---------------LYVR-------------
--------------------------------------------
>tr|K1QEQ6|K1QEQ6_CRAGI/29-501 Neuronal acetylcholine receptor subunit alpha-7 OS=Crassostrea gigas (Pacific oyster) (Crassostrea angulata).
---------------------------------------------TEKVLIK--------
--KLLS----------------------------------------E----YQER-----
----------GIMGRPV---------------------------E-R-H----------Q
-----E---------------------------------I---------L-T-VK-----
-----------------FG-L-SL-I--Q-I-LD-----L--------------------
-DERN-Q----------V-L--------TTN--------VWVTY-------------E--
------------------W------------K--------------------------D-
I-----YM-R-------------W-----NE--S---E----------------------
-------------------------------YDN----------I---T-----------
KIR-------V------------------------------P-KG-T----------I--
-----------W---------------------------------------EP-D-IKLY
-N---------Y----------ADERM------------------------EER------
-------R--DAN-----M-VI----------------------NS-D-----------G
------------------------------------T-VLW-I--P--QAIFK-S-V---
--C----K-ID-IMYFPFD-IQTCR-MKFS----T-WSY---------D-----------
-------------------------------------G--------------------GQ
------------------IDL-M-------------D-LY--------------------
G-S---------------------------------------------------------
------------KTGFE---------------LS-DY-----V---------------K-
-------------------------------------------------SN-EW------
---------------------D-------------------------------V--M-S-
--------S---------------------------------------------------
-----------------------G---------VD--RN-V-I----------T------
-----Y------------------------------------------------------
---------------------ACC-------PD--------------AP-----------
-Y---------------------VD---------------ITF------------NI--T
IKRKPAF----------------------YNYI--------LILPC--------ILLSSL
----TLVLF---WL------------P-P-E------------------S----PA----
------------K-------MQL---G---MNIFVAFF--VLL-LLLNEST-P-P----A
-------S---------------------------AS-IPLIG---------AYYCMNMI
MI-TLS----TFLS-V--------------V---I------------------V----NL
----------------------YF--------------RGW-K-----------------
---------SR--VPRPI------------------------------------------
------------------------------------------------------------
-----------------------------------------------------KMIMVD-
------------------------------------------------------------
---YIA----RIM----C-------MHDQVK----------------------------T
NK-------------------------KPCTETIRVGKG---------------------
--------------INKKDKNMKYDKVGYYEMQAEN------------------------
------------------------------------------------------------
------------------------------------------------------------
---------SWREQANGVLLNNE------------------HTNCVDQEKTEMSN-----
------------------------------------------------------------
------------------------------------------------------------
--------SLSGHFDNMSSD----------------------------------------
-VK---------------------------------------------------------
----EIKAYLKNM------------------------------------LDRVAD-----
----------------KEAK----------------------------------------
---------------------------------------EV-------------------
------------------------------------------------------------
---------IAREWRIVALV---------L------------------------------
-DRL--------------------------------------------------------
------------------------------------------------------F-----
----F-F--LY------------------------------------LL---A-------
-------I-----A---------------------------ISV-C---------V-V--
---------------FKSM------------------------LFDQ-------------
--------------------------------------------
>tr|H9GX50|H9GX50_DANRE/29-361 Uncharacterized protein OS=Danio rerio (Zebrafish) (Brachydanio rerio).
-----------------------------------VNDPSNMS--LVKETVD--------
--RLL----------------------------------------KG----YDI------
------------RLRP----------------------------D-F-G----------G
-----P---------------------------------P---------V-G-VG-----
-----------------MN-I-DI-A--S-I-DM-----V--------------------
-SEVN-M----------D-Y--------TLT--------MYFQQ-------------A--
------------------W------------R--------------------------D-
K-----RL-S-------------Y-----SE--I---P----------------------
--------------------------------LN----------L---T----------L
DNR-------V--------------------------------AD-Q----------L--
-----------W---------------------------------------VP-D-TYFL
-N---------D----------KKSFV-----------------------HGVT------
------VK--NRM-----I-RL----------------------HP-D-----------G
------------------------------------T-VLY-G--L--SVYTT-I-S---
--C----E-MD-LSRTPLK-EQDCS-LILQ----S-NGY---------T-----------
-------------------------------------T--------------------DD
------------------IEF-YW--------------RG--------------------
G-N---------------------------------------------------------
-HA------------VT---------------GV-ER-----I---------------E-
-------------------------------------------------LP-QF------
---------------------S-------------------------------I--V-D-
--------Y---------------------------------------------------
-----------------------K---------LI--SK-N-V----------V------
-----F------------------------------------------------------
-----------------------S--------T--------------GS-----------
-Y---------------------PR---------------LSL------------SF--K
LKRNIGY----------------------FILQ--------TYMPS--------ILITIL
----SWVSF---WI------------N-Y-D-----A------------S----AA----
------------R-------VAL---G---ITTVLTMT--TIN-THLRETL-P-K----I
-------P----------------------------Y-VKAID---------MYLMGCFV
FV-FLA----LLEY-A--------------L---V------------------N----YI
----------------------FF--------------GRG-PQQQK-------------
---------KAAERA---------------------------------------------
------------------------------------------------------------
-------------------------------------------------SKANNEK-MRM
DPNK--------------------------------------------------------
------------------------------------------------------------
------------------------------------------------------------
------------------------------------------------------------
------------------------------------------------------------
------------------------------------------------------------
------------------------------------------------------------
------------------------------------------------------------
------------------------------------------------------------
------------------------------------------------------------
------------------------------------------------------------
------------------------------------------------------------
------------------------------------------------------------
------------------------------------------------------------
------------------------------------------------------------
------------------------------------------------------------
------------------------------------------------------------
------------------------------------------------------------
------------------------------------------------------------
------------------------------------------------------------
------------------------------------------------------------
--------------------------------------------
>tr|H9GKP3|H9GKP3_ANOCA/44-479 Uncharacterized protein OS=Anolis carolinensis (Green anole) (American chameleon).
----------------------------------------------ATRILN--------
--TLL----------------------------------------QN----YDN------
------------KLRP----------------------------D-V-G----------I
-----K---------------------------------P---------T-F-ID-----
-----------------VD-I-YV-N--S-I-GP-----V--------------------
-SVIH-M----------E-Y--------TID--------IFFAQ-------------T--
------------------W------------Y--------------------------D-
R-----RL-R-------------F-----NS--S---L----------------------
--------------------------------QA----------L---T----------L
NTN-------M--------------------------------VS-R----------I--
-----------W---------------------------------------IP-D-TFFR
-N---------S----------KRADS-----------------------HWIT------
------TP--NQL-----L-RI----------------------WS-D-----------G
------------------------------------K-VLY-T--L--RLTIE-A-E---
--C----L-LQ-LQNFPMD-THSCP-LVFS----S-YGY---------P-----------
-------------------------------------R--------------------EE
------------------IIY-RW--------------RR--------------------
Y-S---------------------------------------------------------
-IE------------VS---------------DQ-RT-----W---------------R-
-------------------------------------------------LY-QF------
---------------------D-------------------------------F--I-G-
--------L---------------------------------------------------
-----------------------R---------NT--SE-V-L----------R------
-----T------------------------------------------------------
-----------------------G--------A--------------GD-----------
-Y---------------------MV---------------MTV------------SF--D
LSRRMGY----------------------FAIQ--------TYIPC--------ILTVVL
----SWVSF---WI------------K-R-D-----S------------T----PA----
------------R-------TSL---G---ITTVLTMT--TLS-TISRKHL-P-R----V
-------S----------------------------Y-ITAMD---------LFVSVCFI
FV-FAA----LMEY-A--------------T---L------------------N----YL
----------------------VG--------------NKK-P-----------------
------------------------------------------------------------
------------------------------------------------------------
-------------------------------------------PP---------------
------------------------------------------------------------
------------------------------------------------------------
-------------------------------LCSSRSNH---------------------
----------------NPSSRN--------------------------------------
------------------------------------------------------------
---------------------------INRGG-GSHQQ----------------------
-----------SSNSRGGTRLLT-------------------------------------
------------------------------------------------------------
-------GHGHLVPSYTAIHINSLVTWPPDMEEESEELDPAVSCSCAEGEECRRFF----
----------------------------------------------------------CC
-IEDC-------------------------------------------------------
--------------------------------------R---------TGAWREG-----
--------------Y-LRIHI---------------------------------------
---------------------------------------SR-------------------
------------------------------------------------------------
-----------------------------L------------------------------
-DSY--------------------------------------------------------
------------------------------------------------------S-----
----R-V--FF------------------------------------PT---A-------
-------F-----L---------------------------LFN-I---------V-Y--
---------------WMAY------------------------LY---------L-----
--------------------------------------------
>tr|H3BAK5|H3BAK5_LATCH/1-361 Uncharacterized protein OS=Latimeria chalumnae (West Indian ocean coelacanth).
------------------------------------------------------------
------------------------------------------------------------
------------------------------------------------------------
------------------------------------------------------------
------------------------------------------------------------
---VL-Q----------E-Y--------TID--------IFFAQ-------------T--
------------------W------------Y--------------------------D-
R-----RL-R-------------F-----NS--T---L----------------------
--------------------------------KA----------L---T----------L
NSN-------M--------------------------------VS-R----------I--
-----------W---------------------------------------IP-D-TFFR
-N---------S----------KRAHS-----------------------HWIT------
------TP--NQL-----L-RI----------------------WN-D-----------G
------------------------------------K-VLY-T--L--RLTIE-A-E---
--C----Q-LQ-LHNFPMD-THSCP-LVFS----S-YGY---------P-----------
-------------------------------------K--------------------EE
------------------IMY-RW--------------RR--------------------
Y-S---------------------------------------------------------
-VE------------VA---------------DQ-RS-----W---------------R-
-------------------------------------------------LY-QF------
---------------------D-------------------------------F--I-G-
--------L---------------------------------------------------
-----------------------R---------NT--SD-I-L----------K------
-----T------------------------------------------------------
-----------------------G--------A--------------GD-----------
-Y---------------------TV---------------MTV------------FF--D
LSRRMGY----------------------FAIQ--------TYIPC--------ILTVVL
----SWVSF---WI------------K-R-D-----A------------T----PA----
------------R-------TSL---G---ITTVLTMT--TLS-TISRKHL-P-R----V
-------S----------------------------Y-ITAMD---------LFVSVCFI
FV-FAA----LMEY-A--------------T---L------------------N----YL
----------------------VG--------------NKK-PLQEN-------------
---------KK-------------------------------------------------
------------------------------------------------------------
------------------------------------------DPR---------------
------------------------------------------------------------
------------------------------------------------------------
-------------------------------FDDSASDI---------------------
----------------KGCYTT--------------------------------------
------------------------------------------------------------
---------------------------IMMNN-AGHLQ----------------------
-----------KTGE---------------------------------------------
------------------------------------------------------------
-------GPGH---------------------------------DCPWGKECENFF----
----------------------------------------------------------CC
-IEDY-------------------------------------------------------
--------------------------------------K---------TGMWREG-----
--------------R-IRIHI---------------------------------------
---------------------------------------SR-------------------
------------------------------------------------------------
-----------------------------L------------------------------
-DFY--------------------------------------------------------
------------------------------------------------------S-----
----R-V--FF------------------------------------PI---A-------
-------F-----L---------------------------LFN-V---------V-Y--
---------------WISY------------------------LY---------L-----
--------------------------------------------
>tr|H3B8F1|H3B8F1_LATCH/1-253 Uncharacterized protein OS=Latimeria chalumnae (West Indian ocean coelacanth).
------------------------------------------------------------
------------------------------------------------------------
------------------------------------------------------------
------------------------------------------------------------
------------------------------------------------------------
------------------------------------------------------------
------------------W------------F--------------------------N-
E-----FL-V-------------W-----DP--A---D----------------------
-------------------------------FDG----------M---E-----------
RIA-------L------------------------------P-VE-F----------L--
-----------W---------------------------------------RP-D-FYFY
-E---------F----------MGED-------------------------ASP------
-------Y--VPY-----L-YV----------------------NH-N-----------G
------------------------------------V-VTY-I--V--PSKLV-T-S---
--C----H-LD-VFYFPFD-THTCT-LTIG----P-FLS---------T-----------
-----------------------------------------------------------G
------------------LCI-A-------------V-FI--------------------
T-V-PLIK----------------------------------------------------
---------------SE---------------GV-LK-----R---------------F-
-------------------------------------------------QL-AT------
---------------------L-------------------------------C--F-I-
--------T---------------------------------------------------
-----------------------S---------SN--IT-K-------------------
-----HK-----------------------------------------------------
---------------------LLN--------S--------------IV-----------
-Y---------------------S----------------VVL------------KV--K
IRRRPTH----------------------YLVN--------LLIPS--------ALLMLI
----EILSF---FL------------P-A-H------------------S----TD----
------------R-------SIF---K---VTVLLGYA--VFL-LFVNDIL-P-V----N
-------S---------------------------GG-TPLIG---------KLF---LA
LM-IVD----LLES-I--------------L---I------------------S----RI
----------------------MH--------------RSS-FG----------------
---------MVR-VPSWL------------------------------------------
------------------------------------------------------------
-----------------------------------------------------RLLV---
------------------------------------------------------------
------------------------------------------------------------
------------------------------------------------------------
------------------------------------------------------------
------------------------------------------------------------
------------------------------------------------------------
------------------------------------------------------------
------------------------------------------------------------
------------------------------------------------------------
------------------------------------------------------------
------------------------------------------------------------
------------------------------------------------------------
------------------------------------------------------------
------------------------------------------------------------
------------------------------------------------------------
------------------------------------------------------------
------------------------------------------------------------
------------------------------------------------------------
------------------------------------------------------------
------------------------------------------------------------
------------------------------------------------------------
--------------------------------------------
>tr|H2ZUJ4|H2ZUJ4_LATCH/43-460 Uncharacterized protein OS=Latimeria chalumnae (West Indian ocean coelacanth).
------------------------------------------------------------
------------------------------------------------------------
-------------SHPS---------------------------R-N-W----------K
-----E---------------------------------P---------L-V-VK-----
-----------------LD-I-TV-S--S-L-IN-----I--------------------
-DMKA-E----------L-I--------TAL--------LWVRM-------------T--
------------------W------------K--------------------------N-
D-----FL-N-------------W-----DP--D---N----------------------
-------------------------------FCG----------I---S-----------
RVP-------V------------------------------I-LS-S----------L--
-----------W---------------------------------------IP-D-LFIY
-E---------I----------TLKS-------------------------DAP------
-------T--NPY-----L-YI----------------------FN-N-----------G
------------------------------------T-VFW-G--Q--PIRVV-S-T---
--C----I-FN-LYKFPFD-IQTCS-WTFS----P-YFL---------T-----------
-------------------------------------T--------------------ED
------------------LII-E-------------P-MF--------------------
N-T-SVVTE---------------------------------------------------
---------------TS---------------IE-NV-----Q---------------S-
-------------------------------------------------NA-EW------
---------------------N-------------------------------L--V-G-
--------L---------------------------------------------------
-----------------------E---------VR--KQ-N-L-----------------
------------------------------------------------------------
---------------------TLS--------Y--------------GT-----------
-W---------------------AQ---------------VVF------------EV--K
VERIPIL----------------------YVVN--------LIAPV--------ILLVVV
----DISSM---FI------------P-I-E------------------G----GE----
------------R-------LGF---K---ITIILGFS--VLL-LVLNDML-P-H----T
-------S----------------------------S-IPILET-------GVFCMACMA
IM-IVS----VVES-I--------------V---I------------------S----YL
----------------------MY--------------LSA-------------------
--------IQSN-VPKWL------------------------------------------
------------------------------------------------------------
-----------------------------------------------------KIWVLE-
------------------------------------------------------------
---RLA----SFLYFN---------IT---------------------------------
---------------------------TPQMDQNLTVDS---------------------
---------------ESKNAPWS-------------------------------------
------------------------------------------------------------
------------------------------------------------------------
------------------------------------------------GQVSVPL-----
------------------------------------------------------------
------------------------------------------------------------
-----FHKVHLQENHLKSTETFL-------------------------------------
-LR---------------------------------------------------------
----QLLSEVLLI------------------------------------RRRLEL-----
----------------FQRE----------------------------------------
---------------------------------------ED-------------------
------------------------------------------------------------
---------IKSEWKSVAFV---------L------------------------------
-DRL--------------------------------------------------------
------------------------------------------------------F-----
----F-I--LY------------------------------------LI---A-------
-------V-----L---------------------------IIL-I---------T-V--
---------------LTVW------------------------MT---------------
--------------------------------------------
>tr|H2XNE8|H2XNE8_CIOIN/1-373 Uncharacterized protein OS=Ciona intestinalis (Transparent sea squirt) (Ascidia intestinalis).
------------------------------------------------------------
------------------------------------------------------------
------------------------------------------------------------
------------------------------------------------------------
------------------------------------------------------------
------Q----------D-L--------TFT--------LCMHE-------------T--
------------------W------------T--------------------------D-
T-----RL-K-------------F---ISNS--D---D----------------------
--------------------------------NS----------I---V----------L
PSR-------L--------------------------------IS-K----------L--
-----------W---------------------------------------VP-D-LYIV
-G---------S----------KSSFI-----------------------HKTT------
------VD--NLV-----L-RL----------------------FN-D-----------G
------------------------------------S-IFY-N--V--KITTT-V-A---
--C----Q-MN-LYNFPLD-MENCS-LTFQ----S-LGY---------T-----------
-------------------------------------S--------------------DE
------------------VNL-EW--------------MG--------------------
T-L---------------------------------------------------------
-PS------------QK---------------LT--------V---------------T-
-------------------------------------------------LV-SF------
---------------------D-------------------------------Y--L-Y-
--------S---------------------------------------------------
-----------------------YI-------LFK--YI-S-S----------H------
-----D------------------------------------------------------
-----------------------G--------K--------------RM-----------
-R---------------------SQ---------------LKV------------SF--E
LKRYLLS----------------------VFFQ--------SYFPA--------LIMVVL
----AGLGM---WI------------D-P-R-----S------------V----PA----
------------R-------VAL---G---VTSVLTIS--TII-TGLKASL-P-K----V
-------S----------------------------Y-LTAMD---------IYLWVCFL
FV-FST----VLEF-C--------------C---L------------------N----FI
----------------------MT--------------ERD-RFIFF-------------
---------RNIQKS---------------------------------------------
------------------------------------------------------------
----------------------------------------------SRASYLSEHF----
------------------------------------------------------------
------------------------------------------------------------
-----------------------------HRYQHHKLSD---------------------
----------------DVAIIF--------------------------------------
------------------------------------------------------------
---------------------------------RSLPSLGDGQ-----------------
-----------EDTKSTSTDLT--------------------------------------
------------------------------------------------------------
------------------------------------------------------------
---------------PKHPK-------------------------------------GLK
-MQVP-------------------------------------------------------
--------------------------------------S---------SLQRINPR----
--------------KCLPSDA---------------------------------------
---------------------------------------ES-------------------
------------------------------------------------------------
-----------------------------L------------------------------
-DVF--------------------------------------------------------
------------------------------------------------------F-----
----R-V--GY------------------------------------FY---S-------
-------F-----L---------------------------VFN-G---------I-Y--
---------------WGYY------------------------YK---------R-----
--------------------------------------------
>tr|H2VAQ6|H2VAQ6_TAKRU/26-298 Uncharacterized protein OS=Takifugu rubripes (Japanese pufferfish) (Fugu rubripes).
------------------------------------------------EVLD--------
--HLKI----------------------------------------T----KSNEL----
----------YYMTRPV---------------------------K-N-Y----------K
-----R---------------------------------P---------T-L-VS-----
-----------------LE-V-LL-Y--A-I-LD-----V--------------------
-VEKE-Q----------K-F--------IPY--------VWTVI-------------R--
------------------W------------H--------------------------N-
E-----HI-S-------------W-----DP--K---H----------------------
-------------------------------FCG----------I---N-----------
NLS-------L------------------------------P-AE-I----------L--
-----------W---------------------------------------KP-D-LTIE
-E---------M----------TEKD-------------------------KAP------
-------P--SPY-----L-TI----------------------NN-M-----------G
------------------------------------Y-VEI-Q--N--DQVLV-S-T---
--C----R-MH-IYKFPFD-AQSCN-LSFK----S-VIH---------T-----------
-------------------------------------A--------------------KD
------------------IRL-L-------------A-SD--------------------
N-S-SEATE---------------------------------------------------
---------------WS---------------RE-LM-----R---------------T-
-------------------------------------------------QY-EW------
---------------------L-------------------------------F--I-N-
--------M---------------------------------------------------
-----------------------I---------VT--TE-N-------------------
-----A------------------------------------------------------
---------------------TDL--------E--------------GQ-----------
-----------------------DV---------------IVY------------TI--T
MKRRPLL----------------------YIVN--------FLLPV--------LFFLCL
----DLSSF---LI------------S-D-K------------------G----GE----
------------K-------LSF---K---VTVLLAVT--VLQ-LILNEIL-P-A----S
-------S---------------------------NR-IPLI------------------
------------------------------------------------------------
------------------------------------------------------------
------------------------------------------------------------
------------------------------------------------------------
------------------------------------------------------------
------------------------------------------------------------
------------------------------------------------------------
------------------------------------------------------------
------------------------------------------------------------
------------------------------------------------------------
------------------------------------------------------------
------------------------------------------------------------
------------------------------------------------------------
------------------------------------------------------------
------------------------------------------------------------
------------------------------------------------------------
------------------------------------------------------------
------------------------------------------------------------
------------------------------------------------------------
------------------------------------------------------------
------------------------------------------------------------
------------------------------------------------------------
------------------------------------------------------------
------------------------------------------------------------
------------------------------------------------------------
------------------------------------------------------------
--------------------------------------------
>tr|H2V6D7|H2V6D7_TAKRU/13-434 Uncharacterized protein [Fragment] OS=Takifugu rubripes (Japanese pufferfish) (Fugu rubripes).
------------------------------------------------------------
------------------------------------------------------------
-------------IRPV---------------------------M-N-M----------T
-----T---------------------------------S---------T-N-VS-----
-----------------MY-F-IL-Y--G-V-LG-----V--------------------
-DEKA-Q----------V-L--------VTY--------LWLHY-------------W--
------------------W------------K--------------------------N-
E-----FV-T-------------W-----DP--V---Q----------------------
-------------------------------C-G----------T---D-----------
KIS-------L------------------------------P-RT-K----------F--
-----------W---------------------------------------AP-D-IVIN
-EPVMTSALIDS----------MDEN-------------------------TAP------
-------V--VPF-----V-YL----------------------YS-N-----------G
------------------------------------M-LHD-A--L--PVRVV-S-S---
--C----N-LD-IYTFPFD-IQNCT-LTFN----S-YIH---------Q-----------
-------------------------------------I--------------------RD
------------------IKI-I-------------Q-GR--------------------
T-A-EQITQ---------------------------------------------------
---------------TS---------------KN-VI-----T---------------T-
-------------------------------------------------MG-EW------
---------------------E-------------------------------L--L-D-
--------I---------------------------------------------------
-----------------------S---------SH--KP-E-------------------
-----T------------------------------------------------------
---------------------DLS--------D--------------DK-----------
-YIDHLDFHVGWEKNPNGRKSFRVN---------------VKG------------LTPVI
VRRRAML----------------------YVIN--------LLIPS--------CFLITV
----DLFSF---ML------------P-P-H------------------S----VD----
------------R-------SSF---K---MTLILGYT--VFL-LIMNDLL-P-I----T
-------G---------------------------NT-IPLIN---------VFFSLCLA
MM-VAS----LLET-I--------------L---I------------------T----NL
----------------------LS--------------NSD-K-----------------
---------LPP-LPRWV------------------------------------------
------------------------------------------------------------
-----------------------------------------------------SVVFLQ-
------------------------------------------------------------
---CLG----HLV----C-------LP---------------------------------
---------------------------PKTK-----------------------------
----------------HRKHPV--------------------------------------
------------------------------------------------------------
------------------------------------------------------------
------------------------------------------------------------
------------------------------------------------------------
------------------------------------------------------------
-------------EGGAIQE----------------------------------------
-LR---------------------------------------------------------
----SLGRDLQAI------------------------------------RLQVEQ-----
----------------KLGN----------------------------------------
---------------------------------------SQ-------------------
------------------------------------------------------------
---------SAEEWMQVGFI---------I------------------------------
-DRL--------------------------------------------------------
------------------------------------------------------L-----
----F-G--LY------------------------------------II---F-------
-------I-----T---------------------------VSF-F---------T-I--
---------------IIIW---------------------SVYFL---------Y-----
--------------------------------------------
>tr|H2V2G3|H2V2G3_TAKRU/58-462 Uncharacterized protein [Fragment] OS=Takifugu rubripes (Japanese pufferfish) (Fugu rubripes).
---------------------------------------------------E--------
--QLL--------------------------------------RIDD----HDF------
------------AMRP----------------------------G-F-G----------G
-----S---------------------------------A---------L-P-VG-----
-----------------ID-V-QV-E--S-I-DS-----I--------------------
-SEVN-M----------D-F--------TMT--------LYLRH-------------Y--
------------------W------------Q--------------------------D-
D-----RL-A-------------F-----PS-SS---N----------------------
--------------------------------KS----------R---T----------F
DAR-------L--------------------------------VK-K----------I--
-----------W---------------------------------------VP-D-VFFV
-H---------S----------KRSFI-----------------------HDTT------
------ME--NIM-----L-RV----------------------YP-D-----------G
------------------------------------N-ILY-S--V--RITVT-A-L---
--C----S-MD-FSSFPLD-TQNCS-LELE----S-YAY---------N-----------
-------------------------------------E--------------------ND
------------------LML-YW--------------KN--------------------
G-N---------------------------------------------------------
-DS------------LR---------------TD-E------I---------------V-
-------------------------------------------------LS-QF------
---------------------F-------------------------------I--E-D-
--------F---------------------------------------------------
-----------------------Q---------PS--FG-L-A----------F------
-----YS-----------------------------------------------------
-----------------------S--------T--------------GW-----------
-Y---------------------NR---------------LYI------------NF--I
LRRHIFF----------------------FMLQ--------TYFPT--------MLMVML
----SWVSF---WI------------D-R-R-----A------------V----PA----
------------R-------VSL---G---ITTVLTMS--TII-TGVSASM-P-Q----V
-------S----------------------------Y-VKAVD---------IYLWASFL
FV-FLS----VIEY-A--------------A---V------------------N----YF
----------------------TT--------------VEE-MKKL--------------
---------KRAKIP---------------------------------------------
------------------------------------------------------------
-------------------------------------------------NSYN--A----
------------------------------------------------------------
------------TEA----------MA---------------------------------
-------------------------------FDGCFHD----------------------
-----------------TDIDL--------------------------------------
------------------------------------------------------------
---------------------------------TSLPEVAST------------------
-----------PNTERNTQARNS--------------------------TVSAPT-----
--------EGTR------------------------------------------------
------------------------------------------------------------
-----------------------------------------------------------L
-RRKN-------------------------------------------------------
--------------------------------------L---------LKQHLS------
--------------F-IMSNS---------------------------------------
---------------------------------------YM-------------------
------------------------------------------------------------
-----------------------------I------------------------------
-DSY--------------------------------------------------------
------------------------------------------------------S-----
----R-V--IF------------------------------------PM---A-------
-------Y-----L---------------------------LFN-I---------I-Y--
---------------WSLY------------------------A----------------
--------------------------------------------
>tr|H2UUN2|H2UUN2_TAKRU/36-441 Uncharacterized protein [Fragment] OS=Takifugu rubripes (Japanese pufferfish) (Fugu rubripes).
------------------------------------LARVPAN--STSNILN--------
--RLL----------------------------------------VS----YDP------
------------RIRP----------------------------N-F-KDP--------G
-----T---------------------------------P---------V-E-DR-----
-----------------VN-I-FI-N--S-F-GS-----I--------------------
-QETT-M----------D-Y--------RVN--------IFLRQ-------------R--
------------------W------------N--------------------------D-
P-----RL-K-------------L-----PPDFK---S----------------------
--------------------------------DS----------L---T----------V
DPK-------M--------------------------------FK-C----------L--
-----------W---------------------------------------KP-D-LFFA
-N---------E----------KSANF-----------------------HDVT------
------QE--NIL-----L-FI----------------------FR-N-----------G
------------------------------------D-VLI-S--M--RLSVT-L-S---
--C----P-LD-LTLFPMD-TQRCK-MQLE----S-FGY---------T-----------
-------------------------------------T--------------------DD
------------------LQF-MW--------------QT--------------------
G-----------------------------------------------------------
-DP------------VQM-----------------DE-----I---------------A-
-------------------------------------------------LP-QF------
---------------------D-------------------------------I--R-Q-
--------E---------------------------------------------------
-----------------------DID-------YG--NC-T-K----------Y------
-----YA-----------------------------------------------------
-----------------------G--------T--------------GY-----------
-Y---------------------TC---------------VEV------------IF--T
LRRQVGF----------------------YMMG--------VYAPT--------LLIVVL
----SWLSF---WI------------N-P-D-----A------------S----AA----
------------R-------VPL---G---ILSVLSLS--SEC-TSLASEL-P-K----V
-------S----------------------------Y-VKAID---------IWLIACLL
FG-FAS----LVEY-A--------------V---V------------------Q----YI
----------------------HK--------------CHV-AEIRC-------------
---------KKVCTSKSD------------------------------------------
------------------------------------------------------------
------------------------------------------------------------
---------------------------------------------------LRTNDF---
----------SIVGS----------L----------------------------------
------------------------------------------------------------
----------------PRDFEL--------------------------------------
------------------------------------------------------------
---------------------------------SNFDCYGKP------------------
------------------------------------------------------------
------------------------------------------------------------
------------------------------------------------------------
------------------------------------------------------------
-IDTG-------------------------------------------------------
------------------------------------AGKS--------QSKNNKKP----
---------PPPKPV-IPTAA---------------------------------------
---------------------------------------KR-------------------
------------------------------------------------------------
-----------------------------I------------------------------
-DLY--------------------------------------------------------
------------------------------------------------------A-----
----R-A--LF------------------------------------PF---T-------
-------F-----L---------------------------FFN-V---------I-Y--
---------------WSVY-----------------------------------------
--------------------------------------------
>tr|H2UII4|H2UII4_TAKRU/21-514 Uncharacterized protein OS=Takifugu rubripes (Japanese pufferfish) (Fugu rubripes).
-----------------------AAS--------------AVN--LEGELFK--------
--DLMK----------------------------------------G----YNK------
------------NVRPT---------------------------E-K-S----------G
-----D---------------------------------I---------T-Q-VD-----
-----------------IK-L-TL-T--N-L-IS-----L--------------------
-NEKE-E----------A-L--------TTS--------VWIEL-------------Q--
------------------W------------C--------------------------D-
Y-----RL-R-------------W-----DQ--P---PRST-------------------
------------------------------LYGN----------IT--K-----------
PLR-------I------------------------------P-SK-I----------L--
-----------W---------------------------------------LP-D-IILE
-N---------N----------VDGQF------------------------EVA------
-------L--YCN-----A-LV----------------------SP-D-----------G
------------------------------------C-VYW-L--P--PAIYR-S-A---
--C----P-IT-VNYFPFD-WQNCT-MVFR----S-QTY---------S-----------
-------------------------------------A--------------------NE
------------------IDM-V-------------L-KV--------------------
E-D--NHT----------------------------------------------------
----------LEWVDID---------------PE-AF-----T---------------E-
-------------------------------------------------NG-EW------
---------------------A-------------------------------I--K-H-
--------R---------------------------------------------------
-----------------------P---------AK--KV-INS----------Q------
-----Y------------------------------------------------------
---------------------TKD--------D--------------RE-----------
-Y---------------------QE---------------VIF------------FL--I
IQRKPLF----------------------YIIN--------IIAPC--------VLFSSL
----CLLVY---YL------------P-A-K------------------AG---GQ----
------------K-------CTM---S---VATLLGQT--VFL-FLIAKKV-P-E----T
-------S---------------------------KA-VPLIA---------KYLMFVMS
VT-TMV----VMNC-V--------------I---V------------------L----NV
----------------------SL--------------RTP-S-----------------
---------THI-MTDAV------------------------------------------
------------------------------------------------------------
-----------------------------------------------------RKVLLN-
------------------------------------------------------------
---ILP----RLL----K-------MQ---------------------------------
--------------------------MRPWTPNNDSTPE--------------------I
--------------RNRRRSSMTLITK-----------------------AEEYA-----
------------------------------MKTARSELMF--------------------
------------------------------------------------------------
---------SRLKERNGLM------------------------------KSVLEK-----
-----------------------L------------------------------------
-HDGLDGG----------------------------------------------------
-----TPEQLGISLAKASPE----------------------------------------
-VK---------------------------------------------------------
----KCVASCKHI------------------------------------AETARQ-----
----------------QSNF----------------------------------------
---------------------------------------QN-------------------
------------------------------------------------------------
---------ENEEWFLVARV---------I------------------------------
-DRA--------------------------------------------------------
------------------------------------------------------C-----
----F-I--VM------------------------------------AS---V-------
-------F-----F---------------------------IGT-I---------G-V--
---------------FLMGHFNQ----------------PPS------------------
----------------------------------APF-------
>tr|H2UCD3|H2UCD3_TAKRU/39-488 Uncharacterized protein OS=Takifugu rubripes (Japanese pufferfish) (Fugu rubripes).
------------------------------------------------ETVD--------
--KLL----------------------------------------KG----YDI------
------------RLRP----------------------------D-F-G----------G
-----P---------------------------------P---------V-A-VG-----
-----------------MS-I-DV-A--S-I-DM-----V--------------------
-SEVN-M----------D-Y--------TLT--------MYFQQ-------------Y--
------------------W------------R--------------------------D-
K-----RL-A-------------Y-----LG--I---P----------------------
--------------------------------LN----------L---T----------L
DNR-------V--------------------------------AD-Q----------L--
-----------W---------------------------------------VP-D-TYFL
-N---------D----------KKSFV-----------------------HGVT------
------VK--NRM-----I-RL----------------------HP-D-----------G
------------------------------------T-VLY-G--L--RITTT-A-A---
--C----M-MD-LRRYPLD-EQNCT-LEIE----S-YGY---------T-----------
-------------------------------------T--------------------DD
------------------IEF-YW--------------RG--------------------
G-E---------------------------------------------------------
-SA------------VT---------------GV-TR-----I---------------E-
-------------------------------------------------LP-QF------
---------------------S-------------------------------I--V-D-
--------Y---------------------------------------------------
-----------------------K---------LV--SR-N-V----------V------
-----F------------------------------------------------------
-----------------------S--------T--------------GA-----------
-Y---------------------PR---------------LSL------------SF--K
LKRNIGY----------------------FILQ--------TYMPS--------ILITIL
----SWVSF---WI------------N-Y-D-----A------------S----AA----
------------R-------VAL---G---ITTVLTMT--TIN-THLRETL-P-K----I
-------P----------------------------Y-VKAID---------MYLMGCFV
MV-FLA----LLEY-A--------------F---V------------------N----YI
----------------------FF--------------GRG-PQMQK-------------
---------KLAEKA---------------------------------------------
------------------------------------------------------------
-------------------------------------------------EKANNERAAKY
DAAR---------VRRQAE--------------------------------PHGHGN---
---IL-------LTT----------LEIHN------------------------------
EV-------------------------AGGEITTSVADI---------------------
----------------RNSQSM--------------------------------------
------------------------------------------------------------
---------------------------------VQLDSTASAH---------------IQ
YRKQS-----GGIGPRSASRHSL--------------------------DRSAQM-----
---------KRS------------------------------------------------
------------------------------------------------------------
-----------------------------------------------------------R
-LRRR-------------------------------------------------------
--------------------------------------S---------SQLKIKI-----
--------------P-DLTDV---------------------------------------
---------------------------------------NA-------------------
------------------------------------------------------------
-----------------------------I------------------------------
-DRW--------------------------------------------------------
------------------------------------------------------S-----
----R-I--IF------------------------------------PS---V-------
-------F-----S---------------------------LFN-L---------I-Y--
---------------WLYY------------------------V----------------
--------------------------------------------
>tr|H2UAD4|H2UAD4_TAKRU/38-476 Uncharacterized protein OS=Takifugu rubripes (Japanese pufferfish) (Fugu rubripes).
---------------------------------------------VFTRILD--------
--GLL----------------------------------------DG----YDN------
------------RLRP----------------------------G-L-G----------E
-----N---------------------------------V---------T-E-IK-----
-----------------TN-I-FV-T--S-F-GP-----V--------------------
-SDTE-M----------E-Y--------TID--------VFFRQ-------------S--
------------------W------------K--------------------------D-
E-----RL-C-------------F-----KG--P---M----------------------
--------------------------------EM----------L---P----------L
NNL-------L--------------------------------AS-N----------I--
-----------W---------------------------------------TP-D-TFFL
-N---------G----------KKSIA-----------------------HNMT------
------TP--NKL-----L-RL----------------------KD-D-----------G
------------------------------------T-LLY-T--M--RLTIS-A-E---
--C----P-MQ-LEDFPMD-AHACP-LKFG----S-YAY---------P-----------
-------------------------------------V--------------------SE
------------------VVY-TW--------------TT--------------------
G-A----------------------------A----------------------------
-KG------------IR---------------KISP------------------------
--------------------------------------------------N-AL------
---------------------F-------------------------------I--V-A-
--------N---------------------------------------------------
-----------------------S---------IA--SL-M-V----------C------
-----F------------------------------------------------------
-----------------------L--------P--------------GQ-----------
-Y---------------------TV---------------MMA------------HF--Y
LKRKIGY----------------------FVIQ--------TYMPC--------FMTVIL
----SQVSF---WL------------N-R-E-----S------------V----PA----
------------R-------TVF---G---VTTVLTMT--TLS-ISARNSL-P-K----V
-------A----------------------------Y-ATAMD---------WFIAVCYA
FV-FSA----LIEF-A--------------T---V------------------N----YF
----------------------TK--------------RSW-AWDGK-------------
---------K--------------------------------------------------
------------------------------------------------------------
--------------------------------------------------ALEAQH----
------------------------------------------------------------
------------------------------------------------------------
----------------------------PK----PITSR---------------------
----------------QPPSEVVRIIHL--------------------------------
------------------------------------------------------------
--------------------------CPSSKS-RHFSTMNHSR-----------------
-----------QDETNSLLRLICS----AI----------ETG---SHGAVQKAQ-----
------------------------------------------------------------
--------------------------------------------QRLLGGR---------
-------------QLHCQPHQGH---------------------------------VHLH
-LRAS-------------------------------------------------------
--------------------------------------E---------TKMADPK-----
--------------K-TYNSV---------------------------------------
---------------------------------------SK-------------------
------------------------------------------------------------
-----------------------------I------------------------------
-DKM--------------------------------------------------------
------------------------------------------------------S-----
----R-I--VF------------------------------------PV---L-------
-------F-----G---------------------------TFN-L---------V-Y--
---------------WATY------------------------LN---------------
--------------------------------------------
>tr|H2UAC7|H2UAC7_TAKRU/32-448 Uncharacterized protein OS=Takifugu rubripes (Japanese pufferfish) (Fugu rubripes).
----------------------------------------------FTRILD--------
--GLL----------------------------------------DG----YDN------
------------RLRP----------------------------G-L-G----------E
-----N---------------------------------V---------T-E-IK-----
-----------------TN-I-FV-T--S-F-GP-----V--------------------
-SDTE-M----------E-Y--------TID--------VFFRQ-------------S--
------------------W------------K--------------------------D-
E-----RL-C-------------F-----KG--P---M----------------------
--------------------------------EM----------L---P----------L
NNL-------L--------------------------------AS-N----------I--
-----------W---------------------------------------TP-D-TFFL
-N---------G----------KKSIA-----------------------HNMT------
------TP--NKL-----L-RL----------------------KD-D-----------G
------------------------------------T-LLY-T--M--RLTIS-A-E---
--C----P-MQ-LEDFPMD-AHACP-LKFG----S-YAY---------P-----------
-------------------------------------V--------------------SE
------------------VVY-TW--------------TT--------------------
G-A----------------------------A----------------------------
-KS------------VV---------------VAEDG-----S---------------R-
-------------------------------------------------LN-QY------
---------------------H-------------------------------L--I-G-
--------Q---------------------------------------------------
-----------------------T---------AG--TE-D-I----------H------
-----T------------------------------------------------------
-----------------------S--------R--------------GQ-----------
-Y---------------------TV---------------MMA------------HF--Y
LKRKIGY----------------------FVIQ--------TYMPC--------FMTVIL
----SQVSF---WL------------N-R-E-----S------------V----PA----
------------R-------TVF---G---VTTVLTMT--TLS-ISARNSL-P-K----V
-------A----------------------------Y-ATAMD---------WFIAVCYA
FV-FSA----LIEF-A--------------T---V------------------N----YF
----------------------TK--------------RSW-AWDGK-------------
---------K--------------------------------------------------
------------------------------------------------------------
--------------------------------------------------ALEAQH----
------------------------------------------------------------
------------------------------------------------------------
----------------------------PK----PITSR---------------------
----------------QPPSEVVRIIHL--------------------------------
------------------------------------------------------------
--------------------------CPSSKS-RHFSTINGIPWCC--------------
---------PKSPTTSARRASTTL----PT------------------------------
------------------------------------------------------------
------------------------------------------------------------
---------------------------------------------------------SPR
-TCPS-------------------------------------------------------
--------------------------------------P---------LSPTPRP-----
--------------C-SYNSV---------------------------------------
---------------------------------------SK-------------------
------------------------------------------------------------
-----------------------------I------------------------------
-DKM--------------------------------------------------------
------------------------------------------------------S-----
----R-I--VF------------------------------------PV---L-------
-------F-----G---------------------------TFN-L---------V-Y--
---------------WATY------------------------LN---------------
--------------------------------------------
>tr|H2U8B1|H2U8B1_TAKRU/24-481 Uncharacterized protein [Fragment] OS=Takifugu rubripes (Japanese pufferfish) (Fugu rubripes).
----------------------------------------QGH--YARKLLN--------
--DLME----------------------------------------N----YSN------
------------ALRPV---------------------------E-D-T----------D
-----E---------------------------------A---------L-N-VS-----
-----------------LQ-I-TL-S--Q-I-KD-----M--------------------
-DERN-Q----------V-L--------TTY--------LWIRQ-------------V--
------------------W------------H--------------------------D-
A-----YL-K-------------W-----DK--E---D----------------------
-------------------------------YND----------L---E-----------
MIN-------I------------------------------P-SD-L----------V--
-----------W---------------------------------------KP-D-IVLY
-N---------NR---------ADEES------------------------AGA------
-------S--NTN-----V-KL----------------------RY-N-----------G
------------------------------------E-IVW-D--S--PAITK-S-T---
--C----V-VD-VSYFPFD-WQQCT-LTFG----S-WTY---------N-----------
-------------------------------------G--------------------NQ
------------------VDI-S-------------L-TM--------------------
D-S---------------------------------------------------------
---------------GD---------------LS-DF-----V---------------E-
-------------------------------------------------NV-EW------
---------------------E-------------------------------C--H-G-
--------M---------------------------------------------------
-----------------------P---------AV--RK-V-R----------M------
-----Y------------------------------------------------------
---------------------GCC--------S--------------DP-----------
-Y---------------------TE---------------VTF------------TL--L
LKRRSSF----------------------YIFN--------LLLPC--------FLISFL
----APLGF---YL------------P-A-D------------------S----GE----
------------K-------VSL---G---VTVLLALT--VFQ-LLVAESM-P-P-----
-------A---------------------------ES-MPYIG---------KYYIATMT
MI-TAS----TSLT-I--------------F---I------------------M----NI
----------------------HF--------------CGA-E-----------------
---------AKP-VPHWA------------------------------------------
------------------------------------------------------------
-----------------------------------------------------KVLIID-
------------------------------------------------------------
---YMS----KIF----F-------VY---------------------------------
---------------------------EVGENCTTID-----------------------
----------------KIDQKQ--------------------------------------
------------------------------------------------------------
--------------------------------VNTQSYRHIRRDEINFQALS--------
------PPQNLQHLNGGLK-----------E-KLLYPAE-------KLTVQACPG-----
-------------CCPCMQ-----------------------------------------
------------------------------------------------------------
------------------------------------------------------------
-HK---------------------------------------------------------
----EVVKNIQFI------------------------------------ANCFRE-----
----------------QKAT----------------------------------------
---------------------------------------CV-------------------
------------------------------------------------------------
---------KVAEWKKVAKV---------M------------------------------
-DRF--------------------------------------------------------
------------------------------------------------------F-----
----M-W--IF------------------------------------FV---M-------
-------V-----F---------------------------LMS-I---------L-I--
---------------IAKAS----------------------------------------
--------------------------------------------
>tr|H2TVG1|H2TVG1_TAKRU/36-444 Uncharacterized protein [Fragment] OS=Takifugu rubripes (Japanese pufferfish) (Fugu rubripes).
----------------------------------------------QRTLLK--------
--NLLK----------------------------------------D----YNR------
------------MERPV---------------------------A-N-D----------S
-----Q---------------------------------P---------L-T-VV-----
-----------------FT-L-SL-I--Q-I-MD-----V--------------------
-DEKN-Q----------I-L--------TTN--------IWLRM-------------S--
------------------W------------F--------------------------D-
H-----YL-Q-------------W-----NQ--S---E----------------------
-------------------------------HPG----------V---K-----------
NLR-------F------------------------------T-TD-Q----------I--
-----------W---------------------------------------TP-D-ILLY
-N---------S----------ADDDF------------------------DST------
-------F--KTN-----V-LV----------------------NS-S-----------G
------------------------------------Y-AEY-Q--P--PGIFM-S-T---
--C----N-VD-VRWFPFD-IQRCE-LKFG----S-WTY---------D-----------
-------------------------------------G--------------------WL
------------------LDL-Q-------------M-NE--------------------
------------------------------------------------------------
---------------AD---------------IS-GY-----M---------------A-
-------------------------------------------------NG-EW------
---------------------D-------------------------------L--I-G-
--------V---------------------------------------------------
-----------------------P---------GT--RN-E-V----------F------
-----Y------------------------------------------------------
---------------------DCC--------K--------------EP-----------
-Y---------------------PA---------------VTF------------VV--A
IRRRTLY----------------------YALN--------LLIPC--------VLLSSM
----TLLIF---VL------------P-A-D------------------S----GE----
------------K-------ISL---G---ITVLLSLT--VFM-LLVAEIM-P-A----T
-------S---------------------------DS-VPLIG---------QYFASIMI
IV-GMS----VVAT-V--------------V---V------------------L----QY
----------------------HH--------------HDP-N-----------------
---------GGN-MPKWD------------------------------------------
------------------------------------------------------------
-----------------------------------------------------SQLFQY-
------------------------------------------------------------
-------------------------HR---------------------------------
---------------------------RLGKIPE--------------------------
-------------------------NHSQCSR----------------------------
------------------------------------------------------------
--------------------------ELTAAEIEAHSG----------------------
------------------------------------------------------------
------------------------------------------------------------
------------------------------------------------------------
-------LCSPVITPKSVND----------------------------------------
-LH---------------------------------------------------------
----AILEEVRFV------------------------------------ADRFRE-----
----------------QDEV----------------------------------------
---------------------------------------SG-------------------
------------------------------------------------------------
---------AADQWKFAGAV---------I------------------------------
-DRL--------------------------------------------------------
------------------------------------------------------C-----
----L-V--AF------------------------------------SV---F-------
-------N-----I---------------------------ICT-I---------S-I--
---------------LM-------------------------------------------
--------------------------------------------
>tr|H2TMB4|H2TMB4_TAKRU/24-464 Uncharacterized protein [Fragment] OS=Takifugu rubripes (Japanese pufferfish) (Fugu rubripes).
-----------------------------------------GR--YAQKLLN--------
--DLME----------------------------------------N----YSS------
------------ALRPV---------------------------G-D-T----------D
-----S---------------------------------A---------L-N-VT-----
-----------------LQ-I-TL-S--Q-I-KD-----M--------------------
-DERN-Q----------V-L--------IAY--------LWIRQ-------------R--
------------------W------------N--------------------------D-
A-----YL-K-------------W-----NK--E---D----------------------
-------------------------------YDG----------L---E-----------
VIH-------I------------------------------P-SN-L----------V--
-----------W---------------------------------------RP-D-LVLY
-N---------K----------ADDDF------------------------SGP------
-------M--DTN-----V-KL----------------------RY-N-----------G
------------------------------------E-ITW-D--A--PAITK-S-S---
--C----V-VD-VSYFPFD-SQECN-LTFG----S-WTY---------N-----------
-------------------------------------G--------------------NQ
------------------VDI-I-------------M-GM--------------------
D-S---------------------------------------------------------
---------------GD---------------LS-DF-----V---------------E-
-------------------------------------------------NV-EW------
---------------------E-------------------------------C--R-G-
--------M---------------------------------------------------
-----------------------P---------AT--KN-V-I----------M------
-----Y------------------------------------------------------
---------------------GCC--------S--------------DP-----------
-Y---------------------PD---------------ITY------------TV--L
LQRRSSF----------------------YIFN--------LLLPC--------FLISFL
----APLGF---YL------------P-A-D------------------S----GE----
------------K-------VSL---G---VTVLLALT--VFQ-LMVAESM-P-P-----
-------S---------------------------ES-VPLIG---------KYYIATMT
MV-TAS----TSLT-I--------------F---I------------------M----NI
----------------------HF--------------CGA-E-----------------
---------AKP-VPHWA------------------------------------------
------------------------------------------------------------
-----------------------------------------------------KVLIID-
------------------------------------------------------------
---YMS----KIF----F-------VY---------------------------------
---------------------------EVGENCAS-------------------------
------------------------------------------------------------
------------------------------------------------------------
--------------------------------SSSSSSSH--------------------
------PPQEEAH----------------HK-HLSYHAH----------VNGKPG-----
-------------GDTCQMSRG-PAY------GSG-------------------------
------------------------------------------------------------
------------------------------------------------------------
-LAAMDN-----------------------------------------------------
----KLVRNVEYI------------------------------------ANCFRE-----
----------------QRAT----------------------------------------
---------------------------------------CA-------------------
------------------------------------------------------------
---------KVAEWKKVAKV---------M------------------------------
-DRF--------------------------------------------------------
------------------------------------------------------F-----
----M-W--IF------------------------------------FI---M-------
-------V-----F---------------------------LMS-I---------L-V--
---------------IGKAQ----------------------------------------
--------------------------------------------
>tr|H2TLS4|H2TLS4_TAKRU/34-455 Uncharacterized protein [Fragment] OS=Takifugu rubripes (Japanese pufferfish) (Fugu rubripes).
---------------------------------------QVPM--SPSDFLD--------
--KLMG-------------------------------------RTSG----YDA------
------------RIRP----------------------------N-F-K----------G
-----P---------------------------------A---------V-N-VS-----
-----------------CN-I-FI-N--S-F-GS-----I--------------------
-AETT-M----------D-Y--------RVN--------IFLRQ-------------Q--
------------------W------------N--------------------------D-
P-----RL-A-------------Y-----SE-YP---D----------------------
--------------------------------DS----------L---D----------L
DPS-------M--------------------------------LD-S----------I--
-----------W---------------------------------------KP-D-LFFA
-N---------E----------KGAHF-----------------------HEVT------
------TD--NKL-----L-RI----------------------FK-N-----------G
------------------------------------N-VLY-S--I--RLTLT-L-S---
--C----P-MD-LKNFPMD-VQTCI-MQLE----S-FGY---------T-----------
-------------------------------------M--------------------ND
------------------LIF-EW--------------QE--------------------
N-----------------------------------------------------------
-GP------------VQ---------------VA-EG-----L---------------T-
-------------------------------------------------LP-QF------
---------------------I-------------------------------L--K-D-
--------E---------------------------------------------------
-----------------------S-D-------LR--YC-T-K----------H------
-----Y------------------------------------------------------
-----------------------N--------T--------------GK-----------
-F---------------------TC---------------IEV------------RF--H
LERQMGY----------------------YLIQ--------MYIPS--------LLIVIL
----SWVSF---WI------------N-M-D-----A------------A----PA----
------------R-------VAL---G---ITTVLTMT--TQS-SGSRTSL-P-K----V
-------S----------------------------Y-VKAID---------IWMAVCLL
FV-FSA----LLEY-A--------------A---V------------------N----FV
----------------------SR--------------QHK-ELLRF-------------
---------RRHHKSKS-------------------------------------------
------------------------------------------------------------
------------------------------------------------------------
------------------------------------------------------------
------------------------------------------------------------
------------------------------------------------------------
-----------------KSCQASCERLS--------------------------------
------------------------------------------------------------
------------------------------GH-FSVCVCKMK-NC---------------
----------FLHAMCVLSYIVA--A-SPN----------------K-------------
------------------------------------------------------------
------------------------------------------------------------
------------NTSAKFPE----------------------------------------
------------------------------------------------------------
--------------------------------------K---------STEEMRK-----
--------------L-FIDRA---------------------------------------
---------------------------------------KK-------------------
------------------------------------------------------------
-----------------------------I------------------------------
-DTV--------------------------------------------------------
------------------------------------------------------S-----
----R-A--GF------------------------------------PL---A-------
-------F-----L---------------------------FFN-I---------F-Y--
---------------WVLY------------------------KI---------LRHED-
----------------------------------VHKQ------
>tr|H2T874|H2T874_TAKRU/44-451 Uncharacterized protein [Fragment] OS=Takifugu rubripes (Japanese pufferfish) (Fugu rubripes).
----------------------------------------------FTRILD--------
--GLL----------------------------------------DG----YDN------
------------RLRP----------------------------G-L-G----------E
-----K---------------------------------V---------T-E-IK-----
-----------------TN-I-FV-T--S-F-GP-----V--------------------
-SDTE-M----------E-Y--------TID--------VFFRQ-------------S--
------------------W------------K--------------------------D-
E-----RL-C-------------F-----KG--P---M----------------------
--------------------------------EM----------L---P----------L
NNL-------L--------------------------------AS-N----------I--
-----------W---------------------------------------TP-D-TFFL
-N---------G----------KKSIA-----------------------HNMT------
------TP--NKL-----L-RL----------------------KD-D-----------G
------------------------------------T-LLY-T--M--RLTIS-A-E---
--C----P-MQ-LEDFPMD-AHACP-LKFG----S-YAY---------P-----------
-------------------------------------V--------------------SE
------------------VVY-TW--------------TK--------------------
G-A----------------------------A----------------------------
-KS------------VV---------------VAEEG-----S---------------R-
-------------------------------------------------LN-QY------
---------------------H-------------------------------L--I-G-
--------Q---------------------------------------------------
-----------------------T---------AG--TE-D-I----------Y------
-----T------------------------------------------------------
-----------------------S--------R--------------GQ-----------
-Y---------------------TV---------------MMA------------HF--Y
LKRKIGY----------------------FVIQ--------TYMPC--------FMTVIL
----SQVSF---WL------------N-R-E-----S------------V----PA----
------------R-------TVF---G---VTTVLTMT--TLS-ISARNSL-P-K----V
-------A----------------------------Y-ATAMD---------WFIAVCYA
FV-FSA----LIEF-A--------------T---V------------------N----YF
----------------------TK--------------RSW-AWDGK-------------
---------K--------------------------------------------------
------------------------------------------------------------
--------------------------------------------------AMEAQQ----
------------------------------------------------------------
------------------------------------------------------------
----------------------------PKKKDPLALSK---------------------
----------------KPNNS---------------------------------------
------------------------------------------------------------
----------------------------CSAG-MTYAT----------------------
-----------NLTKDASIATISN----ST------------------------------
------------------------------------------------------------
------------------------------------------------------------
---------------------------------------------------------AVQ
-LKPS-------------------------------------------------------
--------------------------------------E---------SKAPDPK-----
--------------K-TYNSV---------------------------------------
---------------------------------------SK-------------------
------------------------------------------------------------
-----------------------------I------------------------------
-DKM--------------------------------------------------------
------------------------------------------------------S-----
----R-I--VF------------------------------------PV---L-------
-------F-----G---------------------------TFN-L---------V-Y--
---------------WATY------------------------LN---------REPVI-
-----------------------------------------K--
>tr|H2T5I5|H2T5I5_TAKRU/15-533 Uncharacterized protein [Fragment] OS=Takifugu rubripes (Japanese pufferfish) (Fugu rubripes).
------------------------------------------H--AEDDLFK--------
--KLFA----------------------------------------G----YNK------
------------YSRPV---------------------------P-N-V----------T
-----D---------------------------------V---------V-I-VK-----
-----------------FG-L-SI-A--Q-L-ID-----V--------------------
-DEKN-Q----------M-M--------TTN--------VWLKQ-------------E--
------------------W------------N--------------------------D-
Y-----KL-R-------------W-----RP--S---D----------------------
-------------------------------YDN----------V---T-----------
SIR-------V------------------------------P-SE-L----------I--
-----------W---------------------------------------VP-D-IVLY
-N---------N----------ADGEF------------------------AVT------
-------H--MTK-----A-HL----------------------FY-N-----------G
------------------------------------K-ILW-V--P--PAIYK-S-S---
--C----S-ID-VTFFPFD-QQNCK-MKFG----S-WTY---------D-----------
-------------------------------------K--------------------AK
------------------IDL-E-------------R-IE--------------------
N-T---------------------------------------------------------
---------------VD---------------LN-NY-----W---------------E-
-------------------------------------------------SG-EW------
---------------------A-------------------------------I--I-N-
--------A---------------------------------------------------
-----------------------V---------GT--YN-T-K----------K------
-----Y------------------------------------------------------
---------------------DCC--------H--------------EI-----------
-Y---------------------PD---------------ITY------------FF--I
IRRLPLF----------------------YTIN--------LIIPC--------LLISCL
----TVLVF---YL------------P-S-D------------------C----GE----
------------K-------ITL---C---ISVLLSLT--VFL-LLITEII-P-S----T
-------S---------------------------LV-IPLIG---------EYLLFTMI
FV-TLS----IVIT-V--------------F---V------------------L----NV
----------------------HH--------------RSP-S-----------------
---------THK-MPRWV------------------------------------------
------------------------------------------------------------
-----------------------------------------------------HSVFLD-
------------------------------------------------------------
---LIP----RWL----F-------MR---------------------------------
---------------------------RPAPDG---------------------------
----------------R--RRRLLLLQQEVMAERRRGRLTGYKSGNYLSTSANWL-----
-MDGSLSDEPN-RNSYED-----------------------------------LELGM-L
TSYFSFRPPSPRPLGTPPP-----------------------------------------
-----------------------TQQNSQKK-QDGPVGT---------------------
------NKQLSGARITAQRLTK--------------------------------------
------------------------------------------------------------
-----ADSTVSDSSFLLSPS----------------------------------------
-II---------------------------------------------------------
----RALEGVHYI------------------------------------ADHLRA-----
----------------EDAD----------------------------------------
---------------------------------------FS-------------------
------------------------------------------------------------
---------VKEDWKYVAMV---------I------------------------------
-DRI--------------------------------------------------------
------------------------------------------------------F-----
----L-W--MF------------------------------------II---V-------
-------C-----L---------------------------LGT-I---------G-L--
---------------FLP----------------------PW-LAGMI------------
--------------------------------------------
>tr|H2T4Q7|H2T4Q7_TAKRU/27-469 Uncharacterized protein [Fragment] OS=Takifugu rubripes (Japanese pufferfish) (Fugu rubripes).
-------------------------------------------------LLT--------
--ELLK----------------------------------------D----YNP------
------------MERPV---------------------------A-N-D----------S
-----Q---------------------------------A---------L-T-VQ-----
-----------------FS-F-IL-I--Q-V-MD-----V--------------------
-DEKN-Q----------I-I--------TTN--------AWLQM-------------Q--
------------------W------------Y--------------------------D-
H-----YL-Q-------------W-----NQ--S---E----------------------
-------------------------------YPG----------V---K-----------
NLR-------F------------------------------T-PD-Q----------V--
-----------W---------------------------------------TP-D-ILLY
-N---------S----------AHDKF------------------------DAT------
-------F--KAN-----V-LV----------------------NS-S-----------G
------------------------------------Y-CEY-L--P--PGIFT-S-T---
--C----N-VD-VRWFPFD-IQRCE-LKFG----S-WTF---------D-----------
-------------------------------------G--------------------WL
------------------LDI-Q-------------M-KE--------------------
------------------------------------------------------------
---------------AD---------------VS-GY-----M---------------H-
-------------------------------------------------NG-EW------
---------------------D-------------------------------L--L-E-
--------V---------------------------------------------------
-----------------------P---------GG--RH-E-V----------F------
-----Y------------------------------------------------------
---------------------DCC--------A--------------EP-----------
-Y---------------------PD---------------VTF------------VV--T
LRRRTLF----------------------YALN--------LLIPC--------VLLSSM
----TLLVF---LL------------P-A-N------------------S----GE----
------------K-------ISL---G---ITVLLSLT--VFM-LMVAEIM-P-A----T
-------S---------------------------DS-VPLIG---------QYFASTMV
IV-GMS----VVAT-V--------------I---V------------------L----QF
----------------------HH--------------HNT-N-----------------
---------NGQ-MPRWV------------------------------------------
------------------------------------------------------------
-----------------------------------------------------HLVLLQ-
------------------------------------------------------------
---WIP----WFL----R-------MK---------------------------------
---------------------------HPARRP---------------------------
-------------------------PRAGSCR----------------------------
------------------------------------------------------------
--------------------------LLAPAAAAAAAAPPPGPLTRISSACL--------
--------YQGS---GNT-------------RSSTETRS---------TWASRPRR----
-----------NRSCLKG------------------------------------------
------------------------------------------------------------
------------------------------------------------------------
-AE---------------------------------------------------------
----ALLAEVQFL------------------------------------VERVKE-----
----------------QDRQ----------------------------------------
---------------------------------------LR-------------------
------------------------------------------------------------
---------LAEQWQFAASV---------I------------------------------
-DRL--------------------------------------------------------
------------------------------------------------------F-----
----L-V--GF------------------------------------SV---F-------
-------N-----I---------------------------ICT-I---------A-I--
---------------LM-------------------------------------------
--------------------------------------------
>tr|H2SQA5|H2SQA5_TAKRU/12-334 Uncharacterized protein [Fragment] OS=Takifugu rubripes (Japanese pufferfish) (Fugu rubripes).
------------------------------------------------KILD--------
--SLL----------------------------------------DG----YDN------
------------RLRP----------------------------G-L-G----------E
-----R---------------------------------V---------T-E-VK-----
-----------------TD-I-FV-T--S-I-GP-----V--------------------
-SDHD-M----------E-Y--------TID--------VFFRQ-------------S--
------------------W------------K--------------------------D-
E-----RL-K-------------F-----KG--P---M----------------------
--------------------------------AV----------L---R----------L
NNL-------M--------------------------------AS-K----------I--
-----------W---------------------------------------TP-D-TFFH
-N---------G----------KKSVA-----------------------HNMT------
------MP--NKL-----L-RI----------------------TE-E-----------G
------------------------------------T-LLY-T--M--RLTVR-A-E---
--C----P-MH-LEDFPMD-AHACP-LKFG----S-YAY---------T-----------
-------------------------------------R--------------------AE
------------------VVY-VW--------------TR--------------------
G-A----------------------------A----------------------------
-QS------------VV---------------VAEDG-----S---------------R-
-------------------------------------------------LN-QY------
---------------------D-------------------------------L--M-G-
--------Q---------------------------------------------------
-----------------------S---------VD--SG-V-V----------Q------
-----S------------------------------------------------------
-----------------------S--------T--------------GE-----------
-Y---------------------VV---------------MTT------------HF--H
LKRKIGY----------------------FVIQ--------TYLPC--------IMTVIL
----SQVSF---WL------------N-R-E-----S------------V----PA----
------------R-------TVF---G---VTTVLTMT--TLS-ISARNSL-P-K----V
-------A----------------------------Y-ATAMD---------WFIAVCYA
FV-FSA----LIEF-A--------------T---V------------------N----YF
----------------------TK--------------RGY-AWDGK-------------
---------S--------------------------------------------------
------------------------------------------------------------
--------------------------------------------------VVPE------
------------------------------------------------------------
------------------------------------------------------------
------------------------------------------------------------
------------------------------------------------------------
------------------------------------------------------------
------------------------------------------------------------
------------------------------------------------------------
------------------------------------------------------------
------------------------------------------------------------
------------------------------------------------------------
------------------------------------------------------------
------------------------------------------------------------
--------------K-VYIFK---------------------------------------
---------------------------------------SI-------------------
------------------------------------------------------------
-----------------------------V------------------------------
-IKE--------------------------------------------------------
------------------------------------------------------S-----
------------------------------------------------------------
-------------------------------------------------------V----
------------------------------------------------------------
--------------------------------------------
>tr|H2SQ04|H2SQ04_TAKRU/29-495 Uncharacterized protein OS=Takifugu rubripes (Japanese pufferfish) (Fugu rubripes).
----------------------------------------------QRKLYH--------
--DLMV----------------------------------------N----YNR------
------------LERPV---------------------------L-N-D----------S
-----A---------------------------------P---------I-V-VE-----
-----------------LG-F-TL-R--Q-I-ID-----V--------------------
-DEKN-Q----------V-L--------ITN--------AWLQL-------------Y--
------------------W------------T--------------------------D-
I-----YL-S-------------W-----NP--E---S----------------------
-------------------------------FPG----------V---Q-----------
NLR-------F------------------------------P-SS-L----------I--
-----------W---------------------------------------MP-D-ILLY
-N---------S----------ADERF------------------------DAT------
-------F--HTN-----V-LV----------------------NA-T-----------G
------------------------------------V-CQY-I--P--PGILK-S-T---
--C----Y-ID-VRWFPFD-VQRCD-LKFG----S-WTH---------N-----------
-------------------------------------G--------------------WL
------------------LDL-Q-------------M-MD--------------------
------------------------------------------------------------
---------------VD---------------IS-TY-----I---------------P-
-------------------------------------------------NG-EW------
---------------------D-------------------------------L--V-G-
--------V---------------------------------------------------
-----------------------P---------AK--RN-E-L----------Y------
-----Y------------------------------------------------------
---------------------DCC--------K--------------EP-----------
-Y---------------------PD---------------VTF------------TV--T
IRRRTLY----------------------YGLN--------LLVPC--------VLISGL
----ALLVF---LL------------P-A-D------------------S----GE----
------------K-------ISL---G---ITVLLSLT--VFM-LLVAEIM-P-A----T
-------S---------------------------DS-VPLIA---------QYFASTMM
IV-GLS----VVVT-V--------------L---V------------------L----QF
----------------------HH--------------HDP-H-----------------
---------GGK-MPKWV------------------------------------------
------------------------------------------------------------
-----------------------------------------------------RVVLLN-
------------------------------------------------------------
---WCA----WFL----R-------MK---------------------------------
---------------------------KPGEDKQAVA-----------------------
----------------SSRPPDHKRSHPPPHA----------------------------
------------------------------------------------------------
--------------------------SASTIQVATIPGQA--------------------
---------PAPTANGNMN------------LYFSYHAL-------ALDNPTLPP-----
---------ASDPSVIRSEQTR--------------------------------------
------------------------------------------------------------
-----------SLLLEQLPE----------------------------------------
-IS---------------------------------------------------------
----QILEEVQYI------------------------------------ARRFRE-----
----------------QDEG----------------------------------------
---------------------------------------EA-------------------
------------------------------------------------------------
---------ICSEWKFAAAV---------V------------------------------
-DRL--------------------------------------------------------
------------------------------------------------------C-----
----L-V--AF------------------------------------SL---F-------
-------S-----I---------------------------ICT-F---------T-I--
---------------LMS------------------------------------------
--------------------------------------------
>tr|H2SNN4|H2SNN4_TAKRU/4-543 Uncharacterized protein [Fragment] OS=Takifugu rubripes (Japanese pufferfish) (Fugu rubripes).
-----------------------------------------------ERLVE--------
--HLLNP--------------------------------------AH----YNK------
------------LIRPA---------------------------T-N-G----------S
-----E---------------------------------L---------V-T-VQ-----
-----------------LM-V-SL-A--Q-L-IS-----V--------------------
-HERE-Q----------V-M--------TTN--------VWLTQ-------------E--
------------------W------------Q--------------------------D-
Y-----RL-T-------------W-----IP--E---E----------------------
-------------------------------FDG----------M---L-----------
KVR-------L------------------------------P-SK-H----------I--
-----------W---------------------------------------LP-D-VVLY
-N---------N----------ADGVY------------------------EVS------
-------F--YSN-----A-VV----------------------SY-D-----------G
------------------------------------S-IFW-L--P--PAIYK-S-A---
--C----K-IE-VKHFPFD-QQNCT-LRFR----S-WTY---------D-----------
-------------------------------------R--------------------TE
------------------IDL-V-------------L-RA--------------------
D-V---------------------------------------------------------
---------------AS---------------MD-DF-----T---------------P-
-------------------------------------------------SG-EW------
---------------------D-------------------------------I--I-A-
--------L---------------------------------------------------
-----------------------P---------GR--RN-E-------------------
------------------------------------------------------------
---------------------NPG--------D--------------PT-----------
-Y---------------------VD---------------ITY------------DF--I
IRRKPLF----------------------YTIN--------LIIPC--------VLITSL
----AILVF---YL------------P-S-D------------------C----GE----
------------K-------MTL---C---ISVLLALT--VFL-LLISKIV-P-P----T
-------S---------------------------LD-VPLVG---------KYLMFTMV
LV-TFS----IVTS-V--------------C---V------------------L----NV
----------------------HH--------------RSP-T-----------------
---------THT-MPPWV------------------------------------------
------------------------------------------------------------
-----------------------------------------------------KMVFLQ-
------------------------------------------------------------
---KLP----ALL----F-------MR---------------------------------
---------------------------QPRNSC---------------------------
----------------E-RQRLRQRRRAQEHKEGGC------------------------
------------------------------CGEPGGLMVGLGLGNA-------GSSGGGT
TTGIFGKEDS-------------DPCTCYVNRASVKQFGGDLGGAGGSMDGL--------
--------NRARDGREG---------------GSGNQSR-------GKQPAGGPA-----
------------------------------------------------------------
------------------------------------------------------------
--------LSHALLAQACPG----------------------------------------
-FE---------------------------------------------------------
----EAVEGVRFI------------------------------------ANHMKS-----
----------------EDDD----------------------------------------
---------------------------------------QS-------------------
------------------------------VSITPRSKHQRRFLLTS--QKLSEFLSALP
PPPRSRNPQVSEDWKYVAMV---------I------------------------------
-DRL--------------------------------------------------------
------------------------------------------------------F-----
----L-W--IF------------------------------------VF---V-------
-------C-----V---------------------------FGT-M---------G-M--
---------------FMQ----------------------P-------------------
--------------------------------------------
>tr|H2SNM5|H2SNM5_TAKRU/29-503 Uncharacterized protein [Fragment] OS=Takifugu rubripes (Japanese pufferfish) (Fugu rubripes).
---------------------------------------------TEERLVE--------
--HLLNP--------------------------------------AH----YNK------
------------LIRPA---------------------------T-N-G----------S
-----E---------------------------------L---------V-T-VQ-----
-----------------LM-V-SL-A--Q-L-IS-----V--------------------
-HERE-Q----------V-M--------TTN--------VWLTQ-------------E--
------------------W------------Q--------------------------D-
Y-----RL-T-------------W-----IP--E---E----------------------
-------------------------------FDG----------M---L-----------
KVR-------L------------------------------P-SK-H----------I--
-----------W---------------------------------------LP-D-VVLY
-N---------N----------ADGVY------------------------EVS------
-------F--YSN-----A-VV----------------------SY-D-----------G
------------------------------------S-IFW-L--P--PAIYK-S-A---
--C----K-IE-VKHFPFD-QQNCT-LRFR----S-WTY---------D-----------
-------------------------------------R--------------------TE
------------------IDL-V-------------L-RA--------------------
D-V---------------------------------------------------------
---------------AS---------------MD-DF-----T---------------P-
-------------------------------------------------SG-EW------
---------------------D-------------------------------I--I-A-
--------L---------------------------------------------------
-----------------------P---------GR--RN-E-------------------
------------------------------------------------------------
---------------------NPG--------D--------------PT-----------
-Y---------------------VD---------------ITY------------DF--I
IRRKPLF----------------------YTIN--------LIIPC--------VLITSL
----AILVF---YL------------P-S-D------------------C----GE----
------------K-------MTL---C---ISVLLALT--VFL-LLISKIV-P-P----T
-------S---------------------------LD-VPLVG---------KYLMFTMV
LV-TFS----IVTS-V--------------C---V------------------L----NV
----------------------HH--------------RSP-T-----------------
---------THT-MPPWV------------------------------------------
------------------------------------------------------------
-----------------------------------------------------KMVFLQ-
------------------------------------------------------------
---KLP----ALL----F-------MR---------------------------------
---------------------------QPRNRS---------------------------
----------------S-------------------------------------------
--------------------------------------------------------GGGT
TTGIFGKEDS-------------DPCTCYVNRASVKQFGGDLGGAGGSMDGL--------
--------NRARDGREG---------------GSGNQSR-------GKQPAGGPA-----
------------------------------------------------------------
------------------------------------------------------------
--------LSHALLAQACPG----------------------------------------
-FE---------------------------------------------------------
----EAVEGVRFI------------------------------------ANHMKS-----
----------------EDDD----------------------------------------
---------------------------------------QS-------------------
------------------------------------------------------------
---------VSEDWKYVAMV---------I------------------------------
-DRL--------------------------------------------------------
------------------------------------------------------F-----
----L-W--IF------------------------------------VF---V-------
-------C-----V---------------------------FGT-M---------G-M--
---------------FMQ----------------------PL-FQNYTA-----------
--------------------------------------------
>tr|H2SNK9|H2SNK9_TAKRU/7-465 Uncharacterized protein [Fragment] OS=Takifugu rubripes (Japanese pufferfish) (Fugu rubripes).
----------------------------------------------EDKLFK--------
--YLFG----------------------------------------N----YQK------
------------WVRPV---------------------------D-H-L----------N
-----Q---------------------------------T---------I-R-VK-----
-----------------FG-L-AI-S--Q-L-VD-----V--------------------
-DEKN-Q----------R-M--------TTN--------VWMKQ-------------E--
------------------W------------T--------------------------D-
M-----KL-R-------------W-----NP--E---E----------------------
-------------------------------YAG----------I---T-----------
IIR-------V------------------------------P-SD-R----------I--
-----------W---------------------------------------RP-D-VVLY
-DK--------S----------SDGRF------------------------EGT------
----------ITK-----A-VV----------------------KY-D-----------G
------------------------------------T-ITW-T--A--PANYK-S-A---
--C----T-ID-VTFFPFD-LQNCS-MKFG----S-WTY---------D-----------
-------------------------------------G--------------------SQ
------------------VDI-I-------------L-ED--------------------
F-H---------------------------------------------------------
---------------VD---------------KR-DY-----F---------------D-
-------------------------------------------------NG-EW------
---------------------E-------------------------------I--V-K-
--------A---------------------------------------------------
-----------------------T---------GS--RG-L-R----------M------
-----D------------------------------------------------------
---------------------GST------------------------S-----------
-Y---------------------PT---------------ITY------------FF--I
IRRLPLF----------------------YTLF--------LIIPC--------IGLSFL
----TILVF---YL------------P-S-N------------------G----GE----
------------K-------ISL---C---TSVLVSLT--VFL-LVIEEII-P-S----S
-------S---------------------------KA-IPLIG---------EYLVFTMI
FV-TLS----IVIT-V--------------F---A------------------I----NV
----------------------HH--------------RSS-S-----------------
---------THNDMAPWV------------------------------------------
------------------------------------------------------------
-----------------------------------------------------RRVFLH-
------------------------------------------------------------
---HLP----KLL----C-------MR---------------------------------
---------------------------SHVDRY---------------------------
----------------A-------------------------------------------
------------------------------------------------------------
------------------------------TSGAARTRGLDNHARGE-------------
------------------------------------------------------------
------------------------------------------------------------
------------------------------------------------------------
--------RK--------------------------------------------------
------------------------------------------------------------
------------------------------------------------------R-----
----------------SQRV----------------------------------------
---------------------------------------KRKIHKR----ERATHSLNAH
ESMIVEHFHLLMCKLEKQQVENGADQPELPPLVGPLQ------WSDLLR---CPIRS---
-------AKVVQDWKFVAQV---------L------------------------------
-DRM--------------------------------------------------------
------------------------------------------------------F-----
----L-W--AF------------------------------------LL---V-------
-------S-----I---------------------------LGS-A---------L-L--
---------------FIP----------------------VI-YK---------W-----
--------------------------------------------
>tr|H2SNK3|H2SNK3_TAKRU/19-494 Uncharacterized protein [Fragment] OS=Takifugu rubripes (Japanese pufferfish) (Fugu rubripes).
--------------LHLLEVPK-LSS--------------CAK--AEDKLFK--------
--YLFG----------------------------------------N----YQK------
------------WVRPV---------------------------D-H-L----------N
-----Q---------------------------------T---------I-R-VK-----
-----------------FG-L-AI-S--Q-L-VD-----V--------------------
-DEKN-Q----------R-M--------TTN--------VWMKQ-------------E--
------------------W------------T--------------------------D-
M-----KL-R-------------W-----NP--E---E----------------------
-------------------------------YAG----------I---T-----------
IIR-------V------------------------------P-SD-R----------I--
-----------W---------------------------------------RP-D-VVLY
-DK--------S----------SDGRF------------------------EGT------
----------ITK-----A-VV----------------------KY-D-----------G
------------------------------------T-ITW-T--A--PANYK-S-A---
--C----T-ID-VTFFPFD-LQNCS-MKFG----S-WTY---------D-----------
-------------------------------------G--------------------SQ
------------------VDI-I-------------L-ED--------------------
F-H---------------------------------------------------------
---------------VD---------------KR-DY-----F---------------D-
-------------------------------------------------NG-EW------
---------------------E-------------------------------I--V-K-
--------A---------------------------------------------------
-----------------------T---------GS--RG-L-R----------M------
-----D------------------------------------------------------
---------------------GST------------------------S-----------
-Y---------------------PT---------------ITY------------FF--I
IRRLPLF----------------------YTLF--------LIIPC--------IGLSFL
----TILVF---YL------------P-S-N------------------G----GE----
------------K-------ISL---C---TSVLVSLT--VFL-LVIEEII-P-S----S
-------S---------------------------KA-IPLIG---------EYLVFTMI
FV-TLS----IVIT-V--------------F---A------------------I----NV
----------------------HH--------------RSS-S-----------------
---------THNDMAPWV------------------------------------------
------------------------------------------------------------
-----------------------------------------------------RRVFLH-
------------------------------------------------------------
---HLP----KLL----C-------MR---------------------------------
---------------------------SHVDRY---------------------------
----------------A-------------------------------------------
------------------------------------------------------------
------------------------------TSGAARTRGLGMAEGSE-------------
------------------------------------------------------------
------------------------------------------------------------
------------------------------------------------------------
--------PELTPLFYTRQN----------------------------------------
-LK---------------------------------------------------------
----AALDSIRYI------------------------------------TMHVVK-----
----------------ENEV----------------------------------------
---------------------------------------REYPHARGL-SQQVSKSLNSF
QAQTCSQTCRFLPSIDMKKKKAKEIH----------------------------------
-------FKVVQDWKFVAQV---------L------------------------------
-DRM--------------------------------------------------------
------------------------------------------------------F-----
----L-W--AF------------------------------------LL---V-------
-------S-----I---------------------------LGS-A---------L-L--
---------------FIP------------------------------------------
--------------------------------------------
>tr|H2SCV9|H2SCV9_TAKRU/11-519 Uncharacterized protein OS=Takifugu rubripes (Japanese pufferfish) (Fugu rubripes).
--------------CCLCSLIP-LGG--------------ASE--VEKTLMK--------
--TLFS----------------------------------------N----YTL------
------------KVRPA---------------------------I-S-P----------E
-----Q---------------------------------R---------V-V-VR-----
-----------------VG-M-IL-S--S-F-VG-----L--------------------
-NMKN-E----------E-M--------STI--------VVMNL-------------E--
------------------W------------T--------------------------D-
Y-----RL-S-------------W-----SP--K---Q----------------------
-------------------------------YGG----------I---E-----------
VLR-------I------------------------------P-SG-K----------V--
-----------W---------------------------------------LP-D-IVLI
-N---------N----------NDGVF------------------------HVA------
-------L--HVH-----V-QV----------------------YS-N-----------G
------------------------------------R-VTW-T--P--PALYC-S-S---
--C----G-VK-VEYFPFD-WQNCS-MQFR----S-YTY---------D-----------
-------------------------------------S--------------------TE
------------------IDV-Q-------------Y-AL--------------------
N-L-RGQE----------------------------------------------------
----------IREIQLD----------------E-AF-----T---------------E-
-------------------------------------------------GG-EW------
---------------------Y-------------------------------I--K-H-
--------R---------------------------------------------------
-----------------------P---------SR--KV-M-------------------
------------------------------------------------------------
-----------------------L--------D--------------DE-----------
-Y---------------------EG---------------MVF------------YL--I
IERKPLY----------------------YVLN--------IILPC--------ILITII
----AIFNF---YL------------P-P-D------------------A----GE----
------------K-------MGL---S---INVLLTLT--VFL-LLLADKI-P-N----V
-------AGGAHHCQLHHAHHDPSDILSHPQCGRPES-APPLT---------KHPSDANV
----GS----QVLA-T--------------I---V------------------T----GI
----------------------HL--------------LIN-K-----------------
---------KQS-SKELIMLF---------------------------------------
------------------------------------------------------------
-------------------------------------------------KCINRHIFIH-
------------------------------------------------------------
---LLP----PYL----C-------MM---------------------------------
---------------------------RPKVEA----------------------PLY--
-----------LEALPRREKKVTTVSK----------------------VADEYF-----
------------------------------IRKPDMSVLF--------------------
------------------------------------------------------------
---------PKPNRFHSEGLCTD-------------------------------------
---------------LRKFIDG-P------------------------------------
------------------------------------------------------------
-----------SSYLSLPEE----------------------------------------
-LK---------------------------------------------------------
----SAIEAITYI------------------------------------AEALQA-----
----------------EKDY----------------------------------------
---------------------------------------EA-------------------
------------------------------------------------------------
---------LKKDWQYVAMV---------V------------------------------
-DRM--------------------------------------------------------
------------------------------------------------------F-----
----L-W--IF------------------------------------VI---F-------
-------T-----T---------------------------VGT-L---------A-I--
---------------FAE----------------------AS-FN---------RAPA--
--------------------------------------------
>tr|H2SB67|H2SB67_TAKRU/23-556 Uncharacterized protein [Fragment] OS=Takifugu rubripes (Japanese pufferfish) (Fugu rubripes).
----------------------------------------------EHKLFS--------
--VIFS----------------------------------------N----YNQ------
------------YIRPV---------------------------E-N-V----------T
-----D---------------------------------P---------V-I-VQ-----
-----------------FE-V-SM-S--Q-L-VK-----V--------------------
-DEVN-Q----------I-M--------ETN--------LWLRH-------------I--
------------------W------------N--------------------------D-
Y-----KL-R-------------W------P--K---E----------------------
-------------------------------YGG----------V---E-----------
YIR-------V------------------------------P-SS-R----------I--
-----------W---------------------------------------KP-D-IVLY
-N---------N----------AVGDF------------------------QVD------
-------D--KTK-----A-LL----------------------RY-N-----------G
------------------------------------D-VTW-I--P--PAIFK-S-S---
--C----K-ID-VTYFPFD-YQNCT-MKFG----S-WTY---------D-----------
-------------------------------------K--------------------AK
------------------IDL-V-------------L-IG--------------------
S-T---------------------------------------------------------
---------------MN---------------LK-DF-----W---------------E-
-------------------------------------------------TG-DW------
---------------------L-------------------------------I--I-D-
--------A---------------------------------------------------
-----------------------P---------GY--KH-D-I----------K------
-----Y------------------------------------------------------
---------------------NCC--------E--------------EI-----------
-Y---------------------TD---------------ITY------------SL--Y
IRRLPLF----------------------YTIN--------LIIPC--------LLISFL
----TVLVF---YL------------P-S-D------------------C----GE----
------------K-------VTL---C---ISVLLSLT--VFL-LVITETI-P-S----T
-------S---------------------------LV-IPLIG---------EYLLFTMI
FV-TLS----IVIT-V--------------F---V------------------L----NV
----------------------HY--------------RTP-K-----------------
---------THT-MPCWV------------------------------------------
------------------------------------------------------------
-----------------------------------------------------RAVFLE-
------------------------------------------------------------
---LLP----RVM----F-------MT---------------------------------
---------------------------RPEREP---------------------------
----------------EQDTGAGNVQDMHSRSCAVH------------------------
-SAT-----------------LHKPQAL--ASGVVSSISNRQ------------------
----------------------------YLFNNTELSNLNNLSGD---------------
---------PSKGSTS--LCCEGRCNCCWYQRSS-----------------KLPADSGG-
----GSGGMGSLGALTGGSVAK-V------------------------------------
-SGGSQRSS-SE------------------------------------------------
-----SLNGGLMPLLPLSPE----------------------------------------
-VR---------------------------------------------------------
----EAIESVRYI------------------------------------AENMRL-----
----------------QNEA----------------------------------------
---------------------------------------KE-------------------
-------------------------------------------------ENIFTVIL---
-------LQVQDDWKYVAMV---------I------------------------------
-DRI--------------------------------------------------------
------------------------------------------------------F-----
----L-W--VF------------------------------------VL---V-------
-------C-----I---------------------------LGT-A---------G-L--
---------------FLQ----------------------PL-LLA--------------
--------------------------------------------
>tr|H2S1H1|H2S1H1_TAKRU/10-458 Uncharacterized protein [Fragment] OS=Takifugu rubripes (Japanese pufferfish) (Fugu rubripes).
------------------------------------------------RILD--------
--RLL----------------------------------------DG----YDN------
------------RLRP----------------------------G-L-G----------E
-----S---------------------------------V---------T-E-VR-----
-----------------TN-I-YV-T--S-F-GP-----V--------------------
-SDTD-M----------E-Y--------TID--------VFFRQ-------------S--
------------------W------------R--------------------------D-
E-----RL-K-------------F-----DG--P---M----------------------
--------------------------------QV----------L---P----------L
NNL-------L--------------------------------AS-K----------I--
-----------W---------------------------------------TP-D-TFFH
-N---------G----------KKSVA-----------------------HNMT------
------TP--NKL-----L-RL----------------------VD-N-----------G
------------------------------------T-LLY-T--M--RLTIH-A-E---
--C----P-MH-LEDFPMD-SHACP-LKFG----S-YAY---------T-----------
-------------------------------------N--------------------NE
------------------VIY-LW--------------TQ--------------------
G-D----------------------------E----------------------------
-RS------------VS---------------VAEDG-----S---------------R-
-------------------------------------------------LN-QY------
---------------------D-------------------------------L--L-G-
--------H---------------------------------------------------
-----------------------V---------IG--KE-T-I----------S------
-----S------------------------------------------------------
-----------------------S--------T--------------GE-----------
-Y---------------------VV---------------MTT------------YF--H
LKRKIGY----------------------FVIQ--------TYLPC--------IMTVIL
----SQVSF---WL------------N-R-E-----S------------V----PA----
------------R-------TVFA-SG---VTTVLTMT--TLS-ISARNSL-P-K----V
-------A----------------------------Y-ATAMD---------WFMAVCYA
FV-FSA----LIEF-A--------------T---V------------------N----YF
----------------------TK--------------RSW-AWDGK-------------
---------KEGMEIR--------------------------------------------
------------------------------------------------------------
---------------------------------------SLTAKWNR-DSKVEQREQNQS
DHYN--------REQKPT------------------------------------------
-------------------------VSLPN-----------------------------A
TS-------------------------CLKRRESENLTK---------------------
----------------KTNNT---------------------------------------
------------------------------------------------------------
---------------------------FNIVG-TTYAI----------------------
-----------NVAKDQGLTTISK----SA----------T-------------------
------------------------------------------------------------
------------------------------------------------------------
---------------TGAPAKQ------------------------------------HY
-LHKM-------------------------------------------------------
--------------------------------------D---------DPYTEAK-----
--------------K-SYNRV---------------------------------------
---------------------------------------SI-------------------
------------------------------------------------------------
-----------------------------V------------------------------
-DKI--------------------------------------------------------
------------------------------------------------------S-----
----R-I--IF------------------------------------PV---L-------
-------F-----F---------------------------IFN-L---------G-Y--
---------------WATY------------------------IN---------------
--------------------------------------------
>tr|H2S148|H2S148_TAKRU/23-477 Uncharacterized protein OS=Takifugu rubripes (Japanese pufferfish) (Fugu rubripes).
-------------------RAQSSAS---------VSDPSNMS--VVKETVD--------
--RLL----------------------------------------KG----YDI------
------------RLRP----------------------------D-F-G----------G
-----P---------------------------------P---------V-G-VG-----
-----------------MN-I-DI-A--S-I-DM-----V--------------------
-SEVN-M----------D-Y--------TLT--------MYFQQ-------------A--
------------------W------------R--------------------------D-
K-----RL-S-------------Y-----SE--I---P----------------------
--------------------------------LN----------L---T----------L
DNR-------V--------------------------------AD-Q----------L--
-----------W---------------------------------------VP-D-TYFL
-N---------D----------KKSFV-----------------------HGVT------
------VK--NRM-----I-RL----------------------HP-D-----------G
------------------------------------T-VLY-G--L--RITTT-A-A---
--C----M-MD-LRRYPLD-EQNCT-LEIE----S-YGY---------T-----------
-------------------------------------T--------------------DD
------------------IEF-YW--------------RG--------------------
G-D---------------------------------------------------------
-NA------------VT---------------GV-DK-----I---------------E-
-------------------------------------------------LP-QF------
---------------------S-------------------------------I--V-D-
--------H---------------------------------------------------
-----------------------K---------LI--SK-N-V----------V------
-----F------------------------------------------------------
-----------------------S--------T--------------GS-----------
-Y---------------------PR---------------LSL------------SF--K
LKRNIGY----------------------FILQ--------TYMPS--------ILITIL
----SWVSF---WI------------N-Y-D-----A------------S----AA----
------------R-------VAL---G---ITTVLTMT--TIN-THLRETL-P-K----I
-------P----------------------------Y-VKAID---------MYLMGCFV
FV-FLA----LLEY-A--------------L---V------------------N----YI
----------------------FF--------------GRG-PQRQK-------------
---------KAAEKM---------------------------------------------
------------------------------------------------------------
-------------------------------------------------AAANNEN-MRM
DPNK-----------------------------------------------MDPHEN---
---IL-------LGT----------LDIKN------------------------------
DM-------------------------GVTELALGLNDP---------------------
----------------RN--TM--------------------------------------
------------------------------------------------------------
---------------------------------LKYDSSS------------------LQ
YRKAG-------LARHNFGRNTL--------------------------ECHMSQ-----
---------KKS------------------------------------------------
------------------------------------------------------------
-----------------------------------------------------------R
-LRRR-------------------------------------------------------
--------------------------------------A---------SQLKITI-----
--------------P-DLTDV---------------------------------------
---------------------------------------NS-------------------
------------------------------------------------------------
-----------------------------I------------------------------
-DKW--------------------------------------------------------
------------------------------------------------------S-----
----R-M--IF------------------------------------PT---V-------
-------F-----S---------------------------FFN-V---------V-Y--
---------------WLYY------------------------VK---------------
--------------------------------------------
>tr|H2RZT2|H2RZT2_TAKRU/2-424 Uncharacterized protein [Fragment] OS=Takifugu rubripes (Japanese pufferfish) (Fugu rubripes).
------------------------------------------------------------
------------------------------------------------------------
--------------RPV---------------------------K-D-F----------S
-----S---------------------------------P---------L-N-IT-----
-----------------LD-I-TV-V--G-V-LG-----V--------------------
-DAIS-Q----------T-L--------TML--------IWQVL-------------E--
------------------W------------D--------------------------I-
D-----GL-S-------------W-----DV--Q---E----------------------
-------------------------------C-G----------T---E-----------
KVS-------V------------------------------L-RE-S----------I--
-----------W---------------------------------------VP-D-VHIA
-E---------F----------MEEN-------------------------KSQ------
-------R--TPF-----V-YL----------------------YN-T-----------G
------------------------------------G-VFD-D--R--PIRVV-S-S---
--C----K-LD-IYTFPFD-IQNCT-LTFG----S-YVH---------F-----------
-------------------------------------A--------------------SE
------------------IRM-S-------------Q-GS--------------------
T-A-EDILQ---------------------------------------------------
---------------ES---------------RE-VF-----E---------------T-
-------------------------------------------------NG-EW------
---------------------D-------------------------------L--A-D-
--------I---------------------------------------------------
-----------------------Q---------AV--PF-T-------------------
-----L------------------------------------------------------
---------------------SLG--------E--------------DD-----------
-Y---------------------SE---------------IKY------------FQKLI
LRRKPIN----------------------YVVN--------LLIPS--------CFLITI
----DIFSF---LL------------P-H-N------------------S----VD----
------------R-------SSF---K---MTLILGYT--VFL-LIMNDLL-P-V----T
-------G---------------------------NQ-TPLIN---------VFFSVSLA
LM-VAS----LLET-V--------------L---I------------------T----HI
----------------------QL--------------SSS-H-----------------
----------GA-IPDWL------------------------------------------
------------------------------------------------------------
-----------------------------------------------------RTLVLQ-
------------------------------------------------------------
---YVA----ILV----C-------LP---------------------------------
---------------------------PLKK-----------------------------
----------------KRAVTVFLNPSATGTGAS--------------------------
------------------------------------------------------------
------------------------------SHSNRLIGPQELSDASP-------------
----------AEKT----------------------------------------------
------------------------------------------------------------
------------------------------------------------------------
------------TQDSVLEE----------------------------------------
-LR---------------------------------------------------------
----KLSRHLAAI------------------------------------RVQVDK-----
----------------HFQG----------------------------------------
---------------------------------------NH-------------------
------------------------------------------------------------
---------SMQEWEMIGRV---------V------------------------------
-DRF--------------------------------------------------------
------------------------------------------------------L-----
----F-G--LY------------------------------------II---F-------
-------I-----T---------------------------VTF-I---------T-I--
---------------ISIW-------------------------I---------WNNS--
--------------------------------------------
>tr|H2RV74|H2RV74_TAKRU/5-407 Uncharacterized protein [Fragment] OS=Takifugu rubripes (Japanese pufferfish) (Fugu rubripes).
----------------------------------------------EDALLR--------
--NLFQ----------------------------------------G----YQR------
------------WVRPI---------------------------Q-H-A----------N
-----D---------------------------------T---------I-K-VR-----
-----------------FG-L-KI-S--Q-L-VD-----V--------------------
-DEKN-Q----------L-M--------TTN--------VWLCQ-------------E--
------------------W------------I--------------------------D-
F-----KL-R-------------W-----NP--D---K----------------------
-------------------------------YGG----------I---T-----------
SIR-------V------------------------------P-SE-N----------L--
-----------W---------------------------------------LP-D-IVLY
-E---------N----------ADGRF------------------------EGS------
-------L--MTK-----A-IV----------------------RY-N-----------G
------------------------------------A-ITW-T--P--PASYK-S-A---
--C----T-MD-VTFFPFD-RQNCT-MKFG----S-WTY---------D-----------
-------------------------------------G--------------------TM
------------------VDL-I-------------L-ID--------------------
K-Q---------------------------------------------------------
---------------VD---------------RK-DF-----F---------------D-
-------------------------------------------------NG-EW------
---------------------E-------------------------------I--L-S-
--------A---------------------------------------------------
-----------------------T---------GA--KG-N-R----------K------
-----D------------------------------------------------------
---------------------GLY------------------------S-----------
-Y---------------------PF---------------ITY------------SF--I
LKRLPLF----------------------YTLF--------LIIPC--------LGLSFL
----TVLVF---YL------------P-S-D------------------E----GE----
------------K-------LSL---S---TSVLVSLT--VFL-LVIEEII-P-S----S
-------S---------------------------KV-IPLIG---------EYLLFIMI
FV-TLS----IIVT-V--------------F---V------------------I----NV
----------------------HH--------------RSS-A-----------------
---------TYHPMSPWV------------------------------------------
------------------------------------------------------------
-----------------------------------------------------RTLFLQ-
------------------------------------------------------------
---KLP----SLL----C-------MR---------------------------------
---------------------------GHTDRY---------------------------
----------------H-------------------------------------------
------------------------------------------------------------
------------------------------YPEASSE-----------------------
------------------------------------------------------------
------------------------------------------------------------
------------------------------------------------------------
--------GKDDED--WATM----------------------------------------
-LD---------------------------------------------------------
----KAIFSVRYI------------------------------------SRHIRK-----
----------------EHFI----------------------------------------
---------------------------------------RE-------------------
------------------------------------------------------------
---------VVQDWKFVAQV---------L------------------------------
-DRI--------------------------------------------------------
------------------------------------------------------F-----
----L-W--AF------------------------------------LT---V-------
-------S-----V---------------------------LGT-I---------L-I--
---------------FTP------------------------------------------
--------------------------------------------
>tr|H2RU34|H2RU34_TAKRU/43-562 Uncharacterized protein OS=Takifugu rubripes (Japanese pufferfish) (Fugu rubripes).
-------------------------------------ERIYPE--NFTRILD--------
--QLL----------------------------------------DG----YDS------
------------RLRP----------------------------G-F-GGV-------KS
-----P---------------------------------V---------T-E-VK-----
-----------------TD-I-YV-T--S-F-GP-----V--------------------
-SDVE-M----------E-Y--------TMD--------VFFRQ-------------T--
------------------W------------V--------------------------D-
R-----RL-M-------------Y-----EG--Q---V----------------------
--------------------------------EI----------L---R----------L
NNL-------M--------------------------------VT-K----------V--
-----------W---------------------------------------TP-D-TFFR
-N---------G----------KKSVA-----------------------HNMT------
------AP--NKL-----F-RI----------------------MK-N-----------G
------------------------------------T-ILY-T--M--RLTIS-A-E---
--C----P-MK-LVDFPMD-GHACP-LKFG----S-YAY---------P-----------
-------------------------------------K--------------------SE
------------------MIY-TW--------------TK--------------------
G-P----------------------------Q----------------------------
-HS------------VE---------------VPPES-----S---------------S-
-------------------------------------------------LV-QY------
---------------------D-------------------------------L--I-G-
--------Q---------------------------------------------------
-----------------------T---------VS--SE-T-I----------Q------
-----S------------------------------------------------------
-----------------------I--------T--------------GE-----------
-Y---------------------VV---------------MTV------------YF--H
LKRKLGY----------------------FLIQ--------TYIPC--------IMTVIL
----SQVSF---WI------------N-K-E-----S------------V----PA----
------------R-------TVFVIEG---ITTVLTMT--TLS-ISARHSL-P-K----V
-------S----------------------------Y-ATAMD---------WFIAVCFA
FV-FSA----LIEF-A--------------A---V------------------N----YF
----------------------TD--------------EQI-KRPKG-------------
---------KPAKCP---------------------------------------------
------------------------------------------------------------
-----------------------------------------PVPQTTPVKVKDTQE-VLQ
NPDR--------SLRKRVNNS----------------------SHPASRAQQKAQSSS--
---NISG--MGRVSC----------SQP--------------------------------
LV-------------------------GGANDSSSSLTP---------------------
----------------SSPKS---------------------------------------
------------------------------------------------------------
---------------------------LSLLSVASSST----------------------
-----------QLVRNRPQAAAST----PD----------VTAGRPWNQTASTPSL----
------------------------------------------------------------
--------------------------------------------HHLLGPKLERVQ----
-------------MMGKNPE----------------------------------------
-LKQT-------------------------------------------------------
--------------------------------------P---------CSQPSTA-----
----------------GIDGT---------------------------------------
---------------------------------------SK-------------------
------------------------------------------------------------
-----------------------------I------------------------------
-DKY--------------------------------------------------------
------------------------------------------------------A-----
----R-I--FF------------------------------------PV---S-------
-------F-----G---------------------------AFN-I---------V-Y--
---------------WVIY------------------------LS---------KDTME-
----------------------------------AKVSYF----
>tr|H2RRE4|H2RRE4_TAKRU/20-572 Uncharacterized protein [Fragment] OS=Takifugu rubripes (Japanese pufferfish) (Fugu rubripes).
----------------------------------------SSK--SEDRLFR--------
--RLFR----------------------------------------R----YNQ------
------------FIRPV---------------------------E-N-V----------S
-----D---------------------------------P---------V-T-VE-----
-----------------FE-V-SI-S--Q-L-VK-----V--------------------
-DAVN-Q----------I-M--------ETN--------LWLRH-------------V--
------------------W------------N--------------------------D-
Y-----KL-R-------------W-----VP--V---E----------------------
-------------------------------YDG----------I---E-----------
YIR-------V------------------------------P-SN-K----------I--
-----------W---------------------------------------RP-D-IVLY
-N---------N----------AVGDF------------------------LVE------
-------D--KTK-----A-LL----------------------KY-D-----------G
------------------------------------T-ITW-L--P--PAIFK-S-S---
--C----P-MD-ITYFPFD-YQNCS-MKFG----S-WTY---------D-----------
-------------------------------------K--------------------AK
------------------IDL-V-------------L-IG--------------------
S-K---------------------------------------------------------
---------------VN---------------LK-DF-----W---------------E-
-------------------------------------------------SG-EW------
---------------------E-------------------------------I--I-D-
--------A---------------------------------------------------
-----------------------P---------GY--KH-D-I----------K------
-----Y------------------------------------------------------
---------------------NCC--------E--------------EI-----------
-Y---------------------TD---------------ITY------------SF--Y
IRRLPLF----------------------YTIN--------LIIPC--------LLISFL
----TVLVF---YL------------P-S-D------------------C----GE----
------------K-------VTL---C---ISVLLSLT--VFL-LVITETI-P-S----T
-------S---------------------------LV-IPLIG---------EYLLFTMI
FV-TLS----IVIT-V--------------F---V------------------L----NV
----------------------HY--------------RTP-M-----------------
---------THT-MPEWV------------------------------------------
------------------------------------------------------------
-----------------------------------------------------KAVFLG-
------------------------------------------------------------
---VLP----RVM----L-------MR---------------------------------
---------------------------RPIDQSCAYPTRVPGVTGAG-----------GS
I----------VGNKKR-KSSIGGGSSSGSVSVGGI------------------------
-TGGVACPS-------LDGAAGGGGAT---------------------------------
------------------------------SSGS---SMNCVEYGTMNHDMK--------
------RDMNRRFPYRG---KEVPTPVPPPKVPPPPPPP----PAQATPNP---------
-----------------GPQES-E------------------------------------
-LPKLPRSLNAP------------------------------------------------
-----SPVNAVVAFSVVSPE----------------------------------------
-VK---------------------------------------------------------
----QAIESVKYI------------------------------------AENMRT-----
----------------RNKA----------------------------------------
---------------------------------------KE-------------------
--------------------------------------------------NVHSFSS---
-------PQVEDDWKYVAMV---------I------------------------------
-DRI--------------------------------------------------------
------------------------------------------------------F-----
----L-W--VF------------------------------------VT---V-------
-------C-----V---------------------------LGT-L---------G-L--
---------------FLQ----------------------PL-MNF--------------
--------------------------------------------
>tr|H2KML9|H2KML9_CAEEL/32-560 AcetylCholine Receptor OS=Caenorhabditis elegans.
----------------------------------------------HIRLAK--------
--DLTDP--------------------------------------RR----YDS------
------------RVRPV---------------------------M-N-H----------S
-----K---------------------------------P---------T-T-VS-----
-----------------FS-M-SL-Y--Q-I-LS-----I--------------------
-NEKQ-Q----------N-V--------DLN--------VWAIQ-------------K--
------------------W------------N--------------------------D-
D-----FL-G-------------W-----NP--Y---L----------------------
-------------------------------YGM----------I---N-----------
TTI-------L------------------------------P-FD-A----------I--
-----------W---------------------------------------LP-D-TYLY
-N---------S----------VVMNR------------------------EETE-----
-------R--YIN-----V-VV----------------------TT-NYWKG----ETGA
------------------------------------E-VKF-M--Y--PALYR-T-S---
--C----L-LD-IRFFPYD-QQACK-LTIS----S-WTS---------S-----------
-------------------------------------K--------------------SD
------------------INY-E-------------P-EH--------------------
E-S---------------------------------------------------------
---------------VN---------------MD-NF-----L---------------P-
-------------------------------------------------NE-EW------
---------------------V-------------------------------V--V-S-
--------F---------------------------------------------------
-----------------------N---------IK--RV-E-E----------K------
-----F------------------------------------------------------
---------------------VCC--------P--------------EP-----------
-W---------------------VL---------------LEA------------VL--V
VRRKPLY----------------------YIVN--------LVIPT--------SVITLV
----AVTGF---FT------------A-A-S------------------TSSERRE----
------------K-------LSL---G---IDSLLAMS--ILM-MMVSEQM-P-T----S
-------S---------------------------DF-VPLFG---------IFYLSIIF
II-FIG----TLFT-A--------------F---I------------------L----NV
----------------------HL--------------QKM-Y-----------------
---------AKP-VSPIV------------------------------------------
------------------------------------------------------------
-----------------------------------------------------SYIFFG-
------------------------------------------------------------
---RIA----QWL----R-------MR---------------------------------
---------------------------PPTMLLELWNET-------------------GV
TFGK------------EGQKNSKTIPKNHKM-----------------------------
----------------------------------------I-------P-----------
------------------------------KVTSSSSGLHLLKSNSG-------------
-------------------------------------------------SGRAPL-----
--------AAPISARSYISMDD-M-----KREAARRNWR-----RL-------VAKINSN
KQNGVKIVGGG---------------------------------ERGQ------------
-------LRQANRKKMAPSA----------------------------------------
-IS----------VP--HGE----------------------------------PGPLML
--SASAISAFSVT------------------------------------GDSTIL-----
----------------ESKL----------------------------------------
---------------------------------------KR-------------------
------------------------------------------------------------
------R--YALEWEYLASV---------L------------------------------
-DRV--------------------------------------------------------
------------------------------------------------------L-----
----L-I--VF------------------------------------SL---V-------
-------V-----F---------------------------AVT-S---------I-M--
---------------ILVG-----------------------------------------
--------------------------------------------
>tr|G5EEX8|G5EEX8_CAEEL/42-428 Ligand-Gated ion Channel OS=Caenorhabditis elegans.
--------------------ISPTVS---------YLLDRGCA--NDTEIID--------
--HLL----------------------------------------IDRALYYNK------
------------HKLPS-------------------------------------------
-----P---------------------------------Q---------V-D-VR-----
-----------------IE-M-WV-Q--E-V-TS-----V--------------------
-SELT-Q----------D-F--------EID--------LYMNE-------------Y--
------------------W------------T--------------------------D-
P-----GL-A-------------Y-----DI-LN---PCQ--------------------
--------------------------------GN----------L---S----------F
DWA-------V--------------------------------MQ-N----------I--
-----------W---------------------------------------TP-N-TCFI
-N---------S----------KKAQL-----------------------HSSP------
------FT--NVF-----L-MV----------------------FP-N-----------G
------------------------------------S-VWS-N--W--RIKST-G-P---
--C----V-MD-LTKFPMD-SIECT-LTFE----S-FNY---------N-----------
-------------------------------------K--------------------DE
------------------VFM-RW--------------GD--------------------
------------------------------------------------------------
-PP------------LT---------------IF-KP-----I---------------E-
-------------------------------------------------LP-DF------
---------------------T-------------------------------M--T-N-
--------F---------------------------------------------------
-----------------------S---------TS--NK-F-Q----------L------
-----Y------------------------------------------------------
-----------------------A--------A--------------GY-----------
-W---------------------SE---------------LNV------------NF--L
FRRRSGW----------------------YLLQ--------GYIPT--------YMTVFI
----SWIPF---YL------------G-P-K-----A------------I----PA----
------------R-------TMI---G---VNALLALT--FQF-GNIIRNL-P-R----V
-------S----------------------------Y-IKAID---------VWMLSGIC
FV-FAS----LFEL-A--------------T---I------------------G----FL
----------------------MR------------------------------------
------------------------------------------------------------
------------------------------------------------------------
------------------------------------------------------------
------------------------------------------------------------
------------------------------------------------------------
-------------------------------------NE---------------------
----------------GKPAT---------------------------------------
------------------------------------------------------------
------------------------------------------------------------
-----------KSSRSTKNSNR--------------------------WQQ---------
------------------------------------------------------------
------------------------------------------------------------
------------------------------------------------------------
-PSVC-------------------------------------------------------
--------------------------------------R---------EDTQRKS-----
--------------Q-NIVFC---------------------------------------
---------------------------------------ER-------------------
------------------------------------------------------------
-----------------------------L------------------------------
-DNT--------------------------------------------------------
------------------------------------------------------S-----
----R-L--MF------------------------------------PV---V-------
-------F-----T---------------------------FYN-F---------I-Y--
---------------WFVY------------------------MK---------QAWDQ-
AP------------------------------------------
>tr|G4VSK4|G4VSK4_SCHMA/5-422 Putative cys-loop ligand gated ion channel subunit OS=Schistosoma mansoni (Blood fluke).
-------------------------------------------------IVN--------
--LIM----------------------------------------SK----YRS------
------------YERP----------------------------P-D-G----------G
-----N---------------------------------A---------T-I-VT-----
-----------------VN-M-KV-L--A-I-FS-----I--------------------
-DVRT-M----------D-Y--------YID--------LLLRQ-------------V--
------------------W------------R--------------------------D-
R-----RL-S-------------W-----YD-IP---E----------------------
-------------------------------YSQ----------F---NE-------PLV
SPK-------L--------------------------------KE-Q----------L--
-----------W---------------------------------------LP-D-LFFR
-N---------G----------KDGYL-----------------------HKLT------
------LP--NYL-----L-RV----------------------HP-N-----------G
------------------------------------N-VLY-S--Q--KITMR-F-S---
--C----Q-MH-LQTFPMD-NQHCH-INIG----S-YGY---------T-----------
-------------------------------------L--------------------NE
------------------LKF-VW--------------NH--------------------
--N---------------------------------------------------------
-KP------------VE---------------LA-EK-----L---------------Q-
-------------------------------------------------LS-EF------
---------------------E-------------------------------T--P-K-
--------E---------------------------------------------------
-----------------------FI--------TN--DC-S-S----------G------
-----Y------------------------------------------------------
---------------------STS--------T--------------GQ-----------
-Y---------------------TC---------------LNA------------TF--E
LQRQLGS----------------------YLAT--------TYIPN--------VLIIMV
----SWLSF---WV------------N-V-D-----S------------A----PA----
------------R-------VPL---G---LLSLLGIL--TQA-ISVSSTL-P-R----V
-------S----------------------------Y-IKAID---------IWMIFSII
FV-IGV----LVEY-A--------------I---A------------------L----TI
----------------------LR--------------RKQ-CETWH-------------
---------EDV------------------------------------------------
------------------------------------------------------------
------------------------------------------------KEIVRDEL-TRW
CTIC---------QQQQLI---------------------------------QLQNS---
----------HHLNRG--------------------------------------------
------------------------------------------------------------
------------------------------------------------------------
------------------------------------------------------------
---------------------------------------------------------QLE
FREELEYLLTNQFIDNNTN------------------------------TTNTTN-----
--------NTTY------------------------------------------------
------------------------------------------------------------
---------------------------------------------------------NTT
-YNQN-------------------------------------------------------
--------------------------------------K---------EKLRPKR-----
-----------------------------------------------------PP-----
--------------GLI---------------------ESE-------------------
------------------------------------------------------------
-----------------------------I------------------------------
-DTY--------------------------------------------------------
------------------------------------------------------S-----
----R-F--LF------------------------------------PAW-KT-------
-------I-----L---------------------------LFN-S--------------
------------------------------------------------------------
--------------------------------------------
>tr|G4VQY7|G4VQY7_SCHMA/396-753 NAChR subunit (ShAR1-beta2-like) OS=Schistosoma mansoni (Blood fluke).
----------------------SSKN----------HAETESS--MEKSLIR--------
--VILE----------------------------------------R----YKQN-----
----------GVVGRPV---------------------------N-N-S----------R
-----V---------------------------------K---------M-V-VQ-----
-----------------YG-L-QM-I--Q-L-LG-----L--------------------
-DENK-Q----------V-L--------RTN--------CWAVY-------------R--
------------------W------------S--------------------------D-
S-----LL-K-------------W-----NA--S---Q----------------------
-------------------------------YGG----------I---K-----------
ELR-------I------------------------------F-PH-Q----------I--
-----------W---------------------------------------TP-D-IKLY
-N---------F----------ADERL------------------------QEF------
-------R--EGR-----L-VV----------------------DS-S-----------G
------------------------------------N-ILW-I--Q--QALFR-S-T---
--C----Q-VE-ITYFPFD-SQVCM-LEFG----S-MAY---------D-----------
-------------------------------------K--------------------TQ
------------------LDL-D-------------F-WI--------------------
P-D-GSDTPMPY------------------------------------------------
---------------VD---------------FS-DY-----V---------------P-
-------------------------------------------------AN-DWFT----
---DGEAERHIRHEDRVHQLRS-------------------------------V--K-R-
--------Y---------------------------------------------------
-----------------------R---------VR--EH-L-I----------G------
------------------------------------------------------------
---------------------STK-------HE--------------RY-----------
-Y---------------------PV---------------LRY------------LI--R
IYRNPSF----------------------HLFI--------LIVPC--------LLLSLL
----SLVVF---WL------------P-P-D------------------S----AA----
------------K-------MML---G---INIFVGFF--VLL-LLLAKSM-P-S----A
-------I---------------------------KN-FPIIG---------IFFCLNMV
MV-TLS----IFVA-T--------------W---V------------------V----NL
----------------------FY--------------KG--------------------
------------------------------------------------------------
------------------------------------------------------------
------------------------------------------------------------
------------------------------------------------------------
------------------------------------------------------------
------------------------------------------------------------
------------------------------------------------------------
------------------------------------------------------------
------------------------------------------------------------
------------------------------------------------------------
------------------------------------------------------------
------------------------------------------------------------
------------------------------------------------------------
------------------------------------------------------------
------------------------------------------------------------
------------------------------------------------------------
------------------------------------------------------------
------------------------------------------------------------
-----------NEGRAIPFW---------I------------------------------
-RRV--------------------------------------------------------
------------------------------------------------------S-----
----H-L--L--------------------------------------------------
------------------------------------------------------------
------------------------------------------------------------
--------------------------------------------
>tr|G3WYI1|G3WYI1_SARHA/1-360 Uncharacterized protein OS=Sarcophilus harrisii (Tasmanian devil) (Sarcophilus laniarius).
------------------------------------------------------------
------------------------------------------------------------
------------------------------------------------------------
------------------------------------------------------------
------------------------------------------------------------
-------------------M--------TTN--------VWLKQ-------------E--
------------------W------------V--------------------------D-
V-----KL-K-------------W-----NP--D---D----------------------
-------------------------------YAG----------I---K-----------
AIR-------V------------------------------P-SD-S----------I--
-----------W---------------------------------------TP-D-IVLF
-D---------N----------ADGRF------------------------EGT------
----------STK-----T-VV----------------------RY-D-----------G
------------------------------------T-VAW-T--P--PANYK-S-S---
--C----T-ID-VTFFPFD-LQNCS-MKFG----S-WTY---------D-----------
-------------------------------------G--------------------SQ
------------------VDL-V-------------L-DD--------------------
Y-D---------------------------------------------------------
---------------VD---------------KR-DF-----F---------------D-
-------------------------------------------------NG-EW------
---------------------E-------------------------------I--V-S-
--------A---------------------------------------------------
-----------------------T---------GS--KG-N-R----------T------
-----D------------------------------------------------------
---------------------GCC------------------------W-----------
-Y---------------------PY---------------VTY------------YF--V
IKRLPLF----------------------YTLF--------LIIPC--------IGLSFL
----TVLVF---YL------------P-S-N------------------E----GE----
------------K-------ICL---C---TSVLVSLT--VFL-LVIEEII-P-S----S
-------S---------------------------KV-IPLIG---------EYLVFTMI
FV-TLS----IMVT-V--------------F---A------------------I----NI
----------------------NH--------------RSS-S-----------------
---------THNPMAPWV------------------------------------------
------------------------------------------------------------
-----------------------------------------------------RKIFLH-
------------------------------------------------------------
---QLP----KLL----C-------MR---------------------------------
---------------------------SHVDRY---------------------------
------------------------------------------------------------
------------------------------------------------------------
------------------------------FAHKEET-----------------------
------------------------------------------------------------
------------------------------------------------------------
------------------------------------------------------------
--------GKINGSRSPRNT----------------------------------------
-LE---------------------------------------------------------
----AALDSIRYI------------------------------------TRHVMK-----
----------------ENDV----------------------------------------
---------------------------------------RE-------------------
------------------------------------------------------------
---------VVEDWKFIAQV---------L------------------------------
-DRM--------------------------------------------------------
------------------------------------------------------F-----
----L-W--TF------------------------------------LL---V-------
-------S-----I---------------------------IGS-L---------G-L--
---------------FVP----------------------VI-Y----------------
--------------------------------------------
>tr|G3WYD1|G3WYD1_SARHA/14-485 Uncharacterized protein OS=Sarcophilus harrisii (Tasmanian devil) (Sarcophilus laniarius).
---------------------------------------------AEHRLFN--------
--RLFQ----------------------------------------G----YNE------
------------IIRPV---------------------------A-N-V----------S
-----D---------------------------------P---------V-I-IQ-----
-----------------FE-V-SM-S--Q-L-VK-----V--------------------
-DEVN-Q----------I-M--------ETN--------LWLKH-------------I--
------------------W------------N--------------------------D-
Y-----KL-K-------------W-----NP--A---D----------------------
-------------------------------YDG----------A---Q-----------
FMR-------V------------------------------P-SQ-K----------I--
-----------W---------------------------------------KP-D-IVLY
-N---------N----------AVGDF------------------------QVD------
-------D--KTK-----A-LL----------------------KY-T-----------G
------------------------------------E-VTW-I--P--PAIFK-S-S---
--C----K-ID-VTYFPFD-YQNCT-MKFG----S-WSY---------D-----------
-------------------------------------K--------------------AK
------------------IDL-V-------------L-IG--------------------
S-S---------------------------------------------------------
---------------MN---------------LK-DY-----W---------------E-
-------------------------------------------------SG-EW------
---------------------A-------------------------------I--I-N-
--------A---------------------------------------------------
-----------------------P---------GY--KH-D-I----------K------
-----Y------------------------------------------------------
---------------------NCC--------D--------------EI-----------
-Y---------------------TD---------------ITY------------SL--Y
IRRLPLF----------------------YTIN--------MIIPC--------LLISFL
----TVLVF---YL------------P-S-D------------------C----GE----
------------K-------VTL---C---ISVLLSLT--VFL-LVITETI-P-S----T
-------S---------------------------LV-IPLIG---------EYLLFTMI
FV-TLS----IVIT-V--------------F---V------------------L----NV
----------------------HY--------------RTP-K-----------------
---------THT-MPQWV------------------------------------------
------------------------------------------------------------
-----------------------------------------------------KTIFLN-
------------------------------------------------------------
---WLP----KIM----F-------MA---------------------------------
---------------------------RPASSE---------------------------
----------------E-------------------------------------------
---A-----------------SQKCRP---------------------------------
------------------------------FSSAELSNLNCFRGS---------------
---------EAKCCKGGSTCQDGACGVCRHQRI---------------------------
------------------KLSN-L------------------------------------
-SSNLPRSA-SS------------------------------------------------
-----ESVDAMLSFSVLSPE----------------------------------------
-MK---------------------------------------------------------
----DAIESVKYI------------------------------------AENMKA-----
----------------QNEA----------------------------------------
---------------------------------------KE-------------------
------------------------------------------------------------
---------IQDDWKYVAMV---------I------------------------------
-DRI--------------------------------------------------------
------------------------------------------------------F-----
----L-W--IF------------------------------------IL---V-------
-------C-----I---------------------------LGT-A---------G-L--
---------------FLQ----------------------PL-MIGDDV-----------
--------------------------------------------
>tr|G3WH92|G3WH92_SARHA/1-292 Uncharacterized protein [Fragment] OS=Sarcophilus harrisii (Tasmanian devil) (Sarcophilus laniarius).
------------------------------------------------------------
------------------------------------------------------------
------------------------------------------------------------
------------------------------------------------------------
------------------------------------------------------------
-------------------------------------------Q-------------E--
------------------W------------E--------------------------D-
Y-----RL-T-------------W-----KP--E---E----------------------
-------------------------------FDN----------M---K-----------
KVR-------L------------------------------P-SK-H----------I--
-----------W---------------------------------------LP-D-VVLY
-N---------N----------ADGVY------------------------EVS------
-------F--YSN-----A-VV----------------------SY-D-----------G
------------------------------------S-IFW-L--P--PAIYK-S-A---
--C----K-IE-VKHFPFD-QQNCT-MKFR----S-WTY---------D-----------
-------------------------------------R--------------------TE
------------------IDL-V-------------L-KS--------------------
E-V---------------------------------------------------------
---------------AN---------------LD-DF-----T---------------P-
-------------------------------------------------SG-EW------
---------------------D-------------------------------I--V-A-
--------L---------------------------------------------------
-----------------------P---------GR--RN-E-------------------
------------------------------------------------------------
---------------------NPD--------D--------------ST-----------
-Y---------------------VD---------------ITY------------DF--I
IRRKPLF----------------------YTIN--------LIIPC--------ILITSL
----AILVF---YL------------P-S-D------------------C----GE----
------------K-------MTL---C---ISVLLALT--VFL-LLISKIV-P-P----T
-------S---------------------------LD-VPLVG---------KYLMFTMV
LV-TFS----IVTS-V--------------C---V------------------L----NV
----------------------HH--------------RSP-T-----------------
---------THT-MAPWV------------------------------------------
------------------------------------------------------------
-----------------------------------------------------KVVFLE-
------------------------------------------------------------
---KLP----AVL----F-------MK---------------------------------
---------------------------QPRQNC---------------------------
----------------A-RQRLRQRRRQRE------------------------------
------------------------------------------------------------
------------------------------------------------------------
--------------QEG---------------GGGL------------------------
------------------------------------------------------------
------------------------------------------------------------
------------------------------------------------------------
------------------------------------------------------------
------------------------------------------------------------
------------------------------------------------------------
------------------------------------------------------------
------------------------------------------------------------
------------------------------------------------------------
------------------------------------------------------------
------------------------------------------------------------
------------------------------------------------------------
------------------------------------------------------------
------------------------------------------------------------
--------------------------------------------
>tr|G3VSB6|G3VSB6_SARHA/1-548 Uncharacterized protein OS=Sarcophilus harrisii (Tasmanian devil) (Sarcophilus laniarius).
------------------------------------------------------------
------------------------------------------------------------
------------------------------------------------------------
------------------------------------------------------------
------------------------------------------------------------
-----------------M-M--------TTN--------VWVKQ-------------E--
------------------W------------Q--------------------------D-
Y-----KL-R-------------W-----DP--M---D----------------------
-------------------------------YEN----------V---T-----------
SIR-------I------------------------------P-SE-L----------I--
-----------W---------------------------------------RP-D-IVLY
-N---------N----------ADGDF------------------------AVT------
-------H--LTK-----A-HL----------------------FY-D-----------G
------------------------------------R-IKW-T--P--PAIYK-S-S---
--C----S-ID-VTFFPFD-QQNCT-MKFG----S-WTY---------D-----------
-------------------------------------K--------------------AK
------------------IDL-V-------------S-MH--------------------
S-H---------------------------------------------------------
---------------VD---------------QL-DY-----W---------------E-
-------------------------------------------------SG-EW------
---------------------V-------------------------------I--I-N-
--------A---------------------------------------------------
-----------------------V---------GN--YN-I-K----------K------
-----Y------------------------------------------------------
---------------------ECC--------T--------------EI-----------
-Y---------------------PD---------------ITY------------SF--I
IRRLPLF----------------------YTIN--------LIIPC--------LLISCL
----TVLVF---YL------------P-S-D------------------C----GE----
------------K-------ITL---C---ISVLLSLT--VFL-LLITEII-P-S----T
-------S---------------------------LV-IPLIG---------EYLLFTMI
FV-TLS----IIIT-V--------------F---V------------------L----NV
----------------------HH--------------RSP-R-----------------
---------THT-MPAWV------------------------------------------
------------------------------------------------------------
-----------------------------------------------------RRVFLD-
------------------------------------------------------------
---IIP----RLL----F-------MK---------------------------------
---------------------------RPGVVK---------------------------
----------------D--NCRKLVESMHKLAGGPRFWPQPEP--NFVTSSSTSP-----
-QSPDRSPSASFCVHLED---PVKSQPV--CKSPSGQYTVLQH----------------P
EPGKPSPCSSPI---PQPP-----------PNNTHPSGFSKVRSLSVQQMYS--------
---------SSKVEEGGIRCRSRSIQYCSLQ-EDSSQAN-------NGQSASSPASLRSN
KDEVQPQEKTSPCKCQCKKVKG-V------------------------------------
--PVSDPMTK--------------------------------------------------
-----PRSTKEQHALPMSPA----------------------------------------
-LK---------------------------------------------------------
----LAVEGVQYI------------------------------------ADHLKA-----
----------------EDTD----------------------------------------
---------------------------------------FS-------------------
------------------------------------------------------------
---------VKEDWKYVAMV---------I------------------------------
-DRI--------------------------------------------------------
------------------------------------------------------F-----
----L-W--MF------------------------------------VI---V-------
-------C-----L---------------------------LGT-V---------G-L--
---------------FLP----------------------PW-LAGMI------------
--------------------------------------------
>tr|G3VM86|G3VM86_SARHA/52-482 Uncharacterized protein [Fragment] OS=Sarcophilus harrisii (Tasmanian devil) (Sarcophilus laniarius).
---------------------ASNKT-------WVLTPKVPEG--DVTFILN--------
--GLL----------------------------------------EG----YDN------
------------KLRP----------------------------D-I-G----------V
-----K---------------------------------P---------T-L-IH-----
-----------------TD-M-YV-N--S-I-GP-----V--------------------
-NAIN-M----------E-Y--------TID--------IFFAQ-------------T--
------------------W------------Y--------------------------D-
R-----RL-K-------------F-----NS--T---I----------------------
--------------------------------KV----------L---R----------L
NSN-------M--------------------------------VG-K----------I--
-----------W---------------------------------------IP-D-TFFR
-N---------S----------KKADA-----------------------HWIT------
------TP--NRM-----L-RI----------------------WN-D-----------G
------------------------------------R-VLY-T--L--RLTID-A-E---
--C----Q-LQ-LHNFPMD-EHSCP-LEFS----S-YGY---------P-----------
-------------------------------------Q--------------------EE
------------------IVY-QW--------------KR--------------------
S-S---------------------------------------------------------
-VE------------VG---------------DT-RS-----W---------------R-
-------------------------------------------------LY-QF------
---------------------S-------------------------------F--V-G-
--------L---------------------------------------------------
-----------------------R---------NT--TE-V-V----------K------
-----T------------------------------------------------------
-----------------------T--------S--------------GD-----------
-Y---------------------VV---------------MSV------------YF--E
LSRRMGY----------------------FTIQ--------TYIPC--------TLIVVL
----SWVSF---WI------------N-K-D-----A------------V----PA----
------------R-------TSL---G---ITTVLTMT--TLS-TIARKSL-P-K----V
-------S----------------------------Y-VTAMD---------LFVSVCFI
FV-FSA----LVEY-G--------------T---L------------------H----YF
----------------------VS--------------NRK-PSKDK-------------
---------DK----KKK------------------------------------------
------------------------------------------------------------
------------------------------------------NPSTK--PKLLRMF----
------------------------------------------------------------
------------------------------------------------------------
----------S--------------------FKAPTIDI---------------------
----------------RPRSAT--------------------------------------
------------------------------------------------------------
---------------------------IQMNN-ATHLQ----------------------
-----------ERDE---------------------------------------------
------------------------------------------------------------
-------EYGY---------------------------------ECLDGKDCASFF----
----------------------------------------------------------CC
-FEDC-------------------------------------------------------
--------------------------------------R---------TGAWRHG-----
--------------R-IHIRI---------------------------------------
---------------------------------------AK-------------------
------------------------------------------------------------
-----------------------------M------------------------------
-DSY--------------------------------------------------------
------------------------------------------------------A-----
----R-I--FF------------------------------------PT---A-------
-------F-----C---------------------------LFN-L---------V-Y--
---------------WVSY------------------------LY---------L-----
--------------------------------------------
>tr|G3VHN0|G3VHN0_SARHA/24-433 Uncharacterized protein [Fragment] OS=Sarcophilus harrisii (Tasmanian devil) (Sarcophilus laniarius).
---------------------------------------------------D--------
--DLM----------------------------------------EG----YAR------
------------NFRP----------------------------G-I-G----------G
-----P---------------------------------P---------V-N-VA-----
-----------------LA-L-EV-A--S-I-DH-----I--------------------
-SEAN-M----------E-Y--------TMT--------VFLHQ-------------S--
------------------W------------R--------------------------D-
S-----RL-S-------------Y-----NH--T---N----------------------
--------------------------------ET----------L---G----------L
DSR-------F--------------------------------VD-K----------L--
-----------W---------------------------------------LP-D-TFIV
-N---------A----------KSAWF-----------------------HDVT------
------VE--NKL-----I-RL----------------------QP-N-----------G
------------------------------------V-ILY-S--IRNRITST-V-A---
--C----D-MD-LSKYPMD-EQECM-LDLE----S-YGY---------S-----------
-------------------------------------S--------------------ED
------------------IVY-YW--------------SE--------------------
N-Q---------------------------------------------------------
-EQ------------IH---------------GL-DK-----L---------------Q-
-------------------------------------------------LA-QF------
---------------------T-------------------------------I--T-N-
--------Y---------------------------------------------------
-----------------------Q---------FT--TE-L-M----------N------
-----FK-----------------------------------------------------
-----------------------S--------A--------------GQ-----------
-F---------------------PR---------------LSL------------HF--N
LRRNRGV----------------------YIIQ--------SYMPS--------ILLVAM
----SWVSF---WI------------S-Q-S-----A------------V----PA----
------------R-------VSL---G---ITTVLTMT--TLM-VSARSSL-P-R----A
-------S----------------------------A-IKALD---------VYFWICYV
FV-FAA----LVEY-A--------------F---A------------------H----FN
----------------------AD--------------YMK-KQKAK-------------
------------------------------------------------------------
------------------------------------------------------------
---------------------------------------------------LKVTK-QSS
EI--------------------------------------------------NVKNA---
---IV-------LFS----------L----------------------------------
----------------------------------SAAGI---------------------
----------------NQELAI--------------------------------------
------------------------------------------------------------
---------------------------------SHRQHKIPG------------------
-----------NLMGSYRSVE---------------------------------------
--VETGEVKKQE------------------------------------------------
------------------------------------------------------------
-----------------------------------------------------------G
-STTG-------------------------------------------------------
--------------------------------------K---------KGGLRSF-----
--------------F-KPIDA---------------------------------------
---------------------------------------DT-------------------
------------------------------------------------------------
-----------------------------I------------------------------
-DVY--------------------------------------------------------
------------------------------------------------------A-----
----R-A--VF------------------------------------PA---A-------
-------F-----A---------------------------AVN-V---------I-Y--
---------------WVAY------------------------TM---------------
--------------------------------------------
>tr|G3VFQ2|G3VFQ2_SARHA/1-392 Uncharacterized protein OS=Sarcophilus harrisii (Tasmanian devil) (Sarcophilus laniarius).
---------------------MKNEERF--------------------------------
--SSK--------------------------------------RVEE----Q--------
------------------------------------------------------------
------------------------------------------------------------
-------------------------E--A-I-EG-----L--------------------
-RTYK-K----------D-F--------TMT--------FYLRH-------------Y--
------------------W------------K--------------------------D-
E-----RL-T-------------F-----PS-TR---N----------------------
--------------------------------KS----------M---T----------F
DGR-------L--------------------------------IQ-K----------I--
-----------W---------------------------------------VP-D-VFFV
-H---------S----------KRSFI-----------------------HDTT------
------VE--NIM-----L-RV----------------------YP-D-----------G
------------------------------------N-ILF-S--L--RITVS-A-M---
--C----F-MD-FSRFPLD-TQNCS-LELE----S-YAY---------N-----------
-------------------------------------E--------------------ED
------------------LML-YW--------------KH--------------------
G-N---------------------------------------------------------
-KS------------LN---------------TD-EH-----I---------------S-
-------------------------------------------------LS-QF------
---------------------F-------------------------------I--E-D-
--------F---------------------------------------------------
-----------------------S---------AS--SG-L-A----------F------
-----YS-----------------------------------------------------
-----------------------S--------T--------------GW-----------
-Y---------------------NR---------------LFI------------NF--V
LRRHIFF----------------------FVLQ--------SYFPA--------MLMVML
----SWVSF---WI------------D-R-R-----A------------V----PA----
------------R-------LSL---G---ITTVLTMS--TII-TGASASV-P-Q----V
-------S----------------------------Y-IKAVD---------IYLWVSFL
FV-FLS----VIEY-A--------------A---V------------------N----YL
----------------------TT--------------VEE-RKQFK-------------
---------KRGKIS---------------------------------------------
------------------------------------------------------------
-------------------------------------------------GIHNIEA----
------------------------------------------------------------
------------VQA----------MA---------------------------------
-------------------------------FDGCYHDS---------------------
----------------ETDIDL--------------------------------------
------------------------------------------------------------
---------------------------------TPFSI----------------------
-----------HSEEYSVNSKNP----------------------------STPTT----
--------DSAQ------------------------------------------------
------------------------------------------------------------
-----------------------------------------------------------L
-KRKK-------------------------------------------------------
--------------------------------------S---------LKGHVGR-----
--------------I-ILKNN---------------------------------------
---------------------------------------HV-------------------
------------------------------------------------------------
-----------------------------I------------------------------
-DTY--------------------------------------------------------
------------------------------------------------------S-----
----R-I--VF------------------------------------PA---M-------
-------F-----I---------------------------VFN-F---------V-Y--
---------------WGLY------------------------V----------------
--------------------------------------------
>tr|F7DET6|F7DET6_ORNAN/17-624 Uncharacterized protein OS=Ornithorhynchus anatinus (Duckbill platypus).
--------------LALPACCH-IET--------------RAH--AEERLLK--------
--KLFS----------------------------------------G----YNK------
------------WSRPV---------------------------A-N-I----------S
-----D---------------------------------V---------V-L-VR-----
-----------------FG-L-SI-A--Q-L-ID-----V--------------------
-DEKN-Q----------M-M--------TTN--------VWVKQ-------------E--
------------------W------------H--------------------------D-
Y-----KL-R-------------W-----DP--Q---D----------------------
-------------------------------YEN----------V---T-----------
SIR-------I------------------------------P-SE-L----------I--
-----------W---------------------------------------RP-D-IVLY
-N---------N----------ADGDF------------------------AVT------
-------H--LTK-----A-HL----------------------FY-D-----------G
------------------------------------R-VKW-M--P--PAIYK-S-S---
--C----S-ID-VTFFPFD-QQNCT-MKFG----S-WTY---------D-----------
-------------------------------------K--------------------AK
------------------IDL-V-------------S-MH--------------------
S-H---------------------------------------------------------
---------------VD---------------QL-DY-----W---------------E-
-------------------------------------------------SG-EW------
---------------------V-------------------------------I--I-N-
--------A---------------------------------------------------
-----------------------V---------GN--YN-I-K----------K------
-----Y------------------------------------------------------
---------------------ECC--------T--------------EI-----------
-Y---------------------PD---------------ITY------------SF--I
IRRLPLF----------------------YTIN--------LIIPC--------LLISCL
----TVLVF---YL------------P-S-E------------------C----GE----
------------K-------ITL---C---ISVLLSLT--VFL-LLITEII-P-S----T
-------S---------------------------LV-IPLIG---------EYLLFTMI
FV-TLS----IIIT-V--------------F---V------------------L----NV
----------------------HH--------------RSP-R-----------------
---------THS-MPAWV------------------------------------------
------------------------------------------------------------
-----------------------------------------------------RRVFLD-
------------------------------------------------------------
---VIP----RLL----F-------MK---------------------------------
---------------------------RPAVVK---------------------------
----------------N--NCKKLIESMHKIASAPRYWPEPEGELNFATSSSNSP-----
-QSQEETPSPSVRIHLED---PANPPPI--CKSPSGP----------------------V
KDDGPSPSAS------CHP-----------LSDAQSPGLPKTRSLSVQQMHS--------
---------PGKVEEGGIRCRSRSIQYFYLQ-EDSSQTNGQS--QVNGQSRSSPASLRSH
LNRDQQQIKPSPCRCKCKKNKA-P------------------------------------
--ASPDPGAKSQ------------------------------------------------
-----SRSTKEQHHLLMSPA----------------------------------------
-LK---------------------------------------------------------
----LAVEGVQYI------------------------------------ADHLRA-----
----------------EDAD----------------------------------------
---------------------------------------FS-------------------
------------------------------------------------------------
---------VKEDWKYVAMV---------I------------------------------
-DRI--------------------------------------------------------
------------------------------------------------------F-----
----L-W--MF------------------------------------II---V-------
-------C-----L---------------------------LGT-V---------G-L--
---------------FLP----------------------PW-LAGMI------------
--------------------------------------------
>tr|F7A086|F7A086_MONDO/48-468 Uncharacterized protein OS=Monodelphis domestica (Gray short-tailed opossum).
---------------------TMNKT-------WVLAPKIHEG--DVTHILN--------
--SLL----------------------------------------QG----YDN------
------------KLRP----------------------------D-I-G----------V
-----R---------------------------------P---------T-I-IE-----
-----------------TD-V-YV-N--S-I-GP-----V--------------------
-DPIN-M----------E-Y--------TID--------IIFAQ-------------T--
------------------W------------F--------------------------D-
S-----RL-R-------------F-----NS--T---M----------------------
--------------------------------KV----------L---M----------L
NSN-------M--------------------------------VG-K----------I--
-----------W---------------------------------------IP-D-TFFR
-N---------S----------RKSDA-----------------------HWIT------
------TP--NRL-----L-RI----------------------WS-D-----------G
------------------------------------R-VLY-T--L--RLTIN-A-E---
--C----Y-LQ-LHNFPMD-EHSCP-LEFS----S-YGY---------P-----------
-------------------------------------R--------------------NE
------------------IEY-KW--------------KK--------------------
T-S---------------------------------------------------------
-VE------------VA---------------DP-KY-----W---------------R-
-------------------------------------------------LY-QF------
---------------------A-------------------------------F--V-G-
--------L---------------------------------------------------
-----------------------R---------NS--TE-I-S----------H------
-----T------------------------------------------------------
-----------------------L--------S--------------GD-----------
-Y---------------------II---------------MTI------------FF--D
LSRRMGY----------------------FTIQ--------TYIPC--------ILTVVL
----SWVSF---WI------------N-K-D-----A------------V----PA----
------------R-------TSL---G---ITTVLTMT--TLS-TIARKSL-P-K----V
-------S----------------------------Y-VTAMD---------LFVSVCFI
FV-FAA----LMEY-G--------------T---L------------------H----YF
----------------------TS--------------NKK-GKKPK-------------
---------ER----KSK------------------------------------------
------------------------------------------------------------
------------------------------------------HKS---------------
------------------------------------------------------------
------------------------------------------------------------
-------------------------------GKSPAVSV---------------------
----------------RPGSTF--------------------------------------
------------------------------------------------------------
---------------------------IPINS-ISHPQ----------------------
-----------QRED---------------------------------------------
------------------------------------------------------------
-------DYGY---------------------------------QCLEGKDCASFF----
----------------------------------------------------------CC
-FEDC-------------------------------------------------------
--------------------------------------R---------TGSWREG-----
--------------R-IHIRV---------------------------------------
---------------------------------------AK-------------------
------------------------------------------------------------
-----------------------------I------------------------------
-DSY--------------------------------------------------------
------------------------------------------------------S-----
----R-I--FF------------------------------------PT---A-------
-------F-----A---------------------------LFN-L---------V-Y--
---------------WIGY------------------------LY---------L-----
--------------------------------------------
>tr|F6Z830|F6Z830_ORNAN/25-496 Uncharacterized protein OS=Ornithorhynchus anatinus (Duckbill platypus).
----------------------------------------------EHRLFE--------
--KLFN---------------------------------------NG----YND------
------------MIRPV---------------------------A-N-V----------S
-----D---------------------------------P---------V-I-IQ-----
-----------------FE-V-SM-S--Q-L-VK-----V--------------------
-DEVN-Q----------I-M--------ETN--------LWLKH-------------I--
------------------W------------N--------------------------D-
Y-----KL-T-------------W-----NP--A---N----------------------
-------------------------------YSG----------A---E-----------
FIR-------V------------------------------P-SK-K----------I--
-----------W---------------------------------------KP-D-IVLY
-N---------N----------AVGDF------------------------QVD------
-------D--KTK-----A-LL----------------------KY-T-----------G
------------------------------------E-VTW-I--P--PAIFK-S-S---
--C----K-ID-VTYFPFD-YQNCT-MKFG----S-WSY---------D-----------
-------------------------------------K--------------------AK
------------------IDL-V-------------L-IG--------------------
S-S---------------------------------------------------------
---------------MN---------------LK-DY-----W---------------E-
-------------------------------------------------SG-EW------
---------------------A-------------------------------I--I-K-
--------A---------------------------------------------------
-----------------------P---------GY--KH-D-I----------K------
-----Y------------------------------------------------------
---------------------NCC--------D--------------EI-----------
-Y---------------------PD---------------ITY------------SL--Y
IRRLPLF----------------------YTIN--------MIIPC--------LLISFL
----TVLVF---YL------------P-S-D------------------C----GE----
------------K-------VTL---C---ISVLLSLT--VFL-LVITETI-P-S----T
-------S---------------------------LV-IPLIG---------EYLLFTMI
FV-TLS----IVIT-V--------------F---V------------------L----NV
----------------------HY--------------RTP-K-----------------
---------THT-MPQWV------------------------------------------
------------------------------------------------------------
-----------------------------------------------------KTIFLN-
------------------------------------------------------------
---LLP----KIM----F-------MT---------------------------------
---------------------------RPGSNE---------------------------
----------------W-------------------------------------------
---N-----------------AQKSRP---------------------------------
------------------------------LYSAELANLNCFSGS---------------
---------GSKCCKEGFICQDAACSYCHQQRI---------------------------
------------------KISN-Y------------------------------------
-SANITQSS-SS------------------------------------------------
-----ESVDALLSISVLSPE----------------------------------------
-MK---------------------------------------------------------
----EAIESVKYI------------------------------------AENMKM-----
----------------QNEA----------------------------------------
---------------------------------------KE-------------------
------------------------------------------------------------
---------IQDDWKYVAMV---------I------------------------------
-DRI--------------------------------------------------------
------------------------------------------------------F-----
----L-W--VF------------------------------------IL---V-------
-------C-----I---------------------------LGT-A---------G-L--
---------------FLQ----------------------PL-MAGEEM-----------
--------------------------------------------
>tr|F6Z4E5|F6Z4E5_XENTR/26-354 Uncharacterized protein [Fragment] OS=Xenopus tropicalis (Western clawed frog) (Silurana tropicalis).
-------------------------------VGASARSSAKLM--SPSDFLD--------
--KLMG-------------------------------------KISG----YDA------
------------RIRP----------------------------N-F-K----------G
-----P---------------------------------P---------V-N-VS-----
-----------------CN-I-FI-N--S-F-GS-----I--------------------
-AETT-M----------D-Y--------RLN--------IFLRQ-------------Q--
------------------W------------N--------------------------D-
P-----RL-A-------------Y-----SE-YP---D----------------------
--------------------------------DS----------L---D----------L
DPS-------M--------------------------------LD-S----------I--
-----------W---------------------------------------KP-D-LFFA
-N---------E----------KGANF-----------------------HEIT------
------TD--NKL-----L-RI----------------------FK-N-----------G
------------------------------------N-VLY-S--I--RLTLT-L-A---
--C----P-MD-LKNFPMD-VQTCI-MQLE----S-FGY---------T-----------
-------------------------------------M--------------------ND
------------------LIF-EW--------------EE--------------------
V-----------------------------------------------------------
-GA------------VQ---------------VA-EG-----L---------------T-
-------------------------------------------------LP-QF------
---------------------I-------------------------------L--K-E-
--------E---------------------------------------------------
-----------------------K-D-------LR--YC-T-K----------H------
-----Y------------------------------------------------------
-----------------------S--------T--------------GK-----------
-F---------------------TC---------------IEA------------RF--H
LERQMGY----------------------YLIQ--------MYIPS--------LLIVIL
----SWVSF---WI------------N-M-D-----A------------A----PA----
------------R-------VGL---G---ITTVLTMT--TQS-SGSRASL-P-K----V
-------S----------------------------Y-VKAID---------IWMAVCLL
FV-FSA----LLEY-A--------------A---V------------------N----FV
----------------------SR--------------QHK-ELLRF-------------
---------RRRRRHHK-------------------------------------------
------------------------------------------------------------
------------------------------------------------------------
------------------------------------------------------------
------------------------------------------------------------
------------------------------------------------------------
------------------------------------------------------------
------------------------------------------------------------
------------------------------------------------------------
------------------------------------------------------------
------------------------------------------------------------
------------------------------------------------------------
------------------------------------------------------------
------------------------------------------------------------
------------------------------------------------------------
------------------------------------------------------------
------------------------------------------------------------
------------------------------------------------------------
------------------------------------------------------------
------------------------------------------------------------
------------------------------------------------------------
------------------------------------------------------------
------------------------------------------------------------
------------------------------------------------------------
--------------------------------------------
>tr|F6YQ50|F6YQ50_ORNAN/31-433 Uncharacterized protein OS=Ornithorhynchus anatinus (Duckbill platypus).
--------------------------------------------------LN--------
--SLL----------------------------------------RD----YDS------
------------KLRP----------------------------D-I-G----------V
-----R---------------------------------P---------T-V-IE-----
-----------------TD-V-YV-N--S-I-GP-----V--------------------
-DPIN-M----------E-Y--------SID--------IIFGQ-------------T--
------------------W------------F--------------------------D-
R-----RL-R-------------F-----PG--S---S----------------------
--------------------------------KV----------L---M----------L
NSN-------V--------------------------------VG-K----------I--
-----------W---------------------------------------VP-D-TFFR
-N---------A----------RKSDA-----------------------HWVT------
------TP--NRL-----L-RI----------------------RG-D-----------G
------------------------------------R-VLY-T--L--RLTIA-A-E---
--C----Y-LQ-LRNFPMD-EHSCP-LEFS----S-YGY---------P-----------
-------------------------------------Q--------------------NE
------------------IEY-KW--------------KQ--------------------
T-S---------------------------------------------------------
-VE------------VA---------------DP-KY-----W---------------R-
-------------------------------------------------LN-QF------
---------------------A-------------------------------F--V-G-
--------L---------------------------------------------------
-----------------------R---------NS--TE-I-W----------R------
-----T------------------------------------------------------
-----------------------Q--------S--------------GD-----------
-Y---------------------VV---------------MTI------------FF--D
LSRRMGF----------------------FAIQ--------TYIPC--------ILTVVL
----SWVSF---WI------------N-K-D-----A------------V----PA----
------------R-------TSL---G---ITTVLTMT--TLS-TIARKSL-P-K----V
-------S----------------------------Y-TTAMD---------LFVSVCFI
FV-FAA----LVEF-G--------------A---L------------------H----YF
----------------------SG--------------GRA-GKRPK-------------
---------GK----KLT------------------------------------------
------------------------------------------------------------
------------------------------------------CPFL--------------
------------------------------------------------------------
------------------------------------------------------------
-------------------------------QKSRARAT---------------------
---------------ARLLEST--------------------------------------
------------------------------------------------------------
---------------------------TSISL-SGAPP----------------------
-----------APGA---------------------------------------------
------------------------------------------------------------
-------GSGH---------------------------------PCLEGKDCISFF----
----------------------------------------------------------CC
-FEDC-------------------------------------------------------
--------------------------------------R---------TGSWREG-----
--------------R-LHLRV---------------------------------------
---------------------------------------TQ-------------------
------------------------------------------------------------
-----------------------------I------------------------------
-DSY--------------------------------------------------------
------------------------------------------------------A-----
----R-I--FF------------------------------------PT---A-------
-------F-----V---------------------------LFN-L---------V-Y--
---------------WIGY------------------------LY---------L-----
--------------------------------------------
>tr|F6YC54|F6YC54_XENTR/37-477 Uncharacterized protein [Fragment] OS=Xenopus tropicalis (Western clawed frog) (Silurana tropicalis).
-------------------------------------------------LSD--------
--HLME----------------------------------------G----YKK------
------------GVRPV---------------------------L-D-W----------R
-----Q---------------------------------T---------T-T-VY-----
-----------------ID-V-MV-Y--A-I-LG-----V--------------------
-DEKN-Q----------V-L--------TTY--------IWYRQ-------------F--
------------------W------------V--------------------------D-
E-----FL-T-------------W-----DP--K---K----------------------
-------------------------------FEN----------V---S-----------
QIS-------I------------------------------P-TE-K----------I--
-----------W---------------------------------------VP-D-ILIN
-E---------F----------VDVG-------------------------KSP------
-------D--IPY-----V-YV----------------------NH-E-----------G
------------------------------------R-VQN-Y--K--PIQVV-T-A---
--C----S-LN-IYNFPFD-VQNCS-LTFT----S-WLH---------T-----------
-------------------------------------I--------------------QD
------------------INV-S-------------L-WR--------------------
T-P-EEVK----------------------------------------------------
---------------ED---------------KS-LF-----M---------------N-
-------------------------------------------------NG-EW------
---------------------E-------------------------------L--L-S-
--------V---------------------------------------------------
-----------------------L---------SQ--YR-K-------------------
-----F------------------------------------------------------
---------------------VEN--------E--------------DS-----------
-F---------------------AE---------------MKF------------HVSYI
CLFTFVL----------------------FKIK--------NSLSS--------LVQMIP
----SXIGF---YL------------P-P-D------------------S----GE----
------------R-------VSF---K---ITLLLGYS--VFL-IIVSDTL-P-A----T
-------A---------------------------IG-TPLIG---------VYFVVCMA
LL-VIS----LTET-I--------------L---I------------------V----RL
----------------------VH--------------KQD-L-----------------
---------QTH-VPEWL------------------------------------------
------------------------------------------------------------
-----------------------------------------------------KRLVLE-
------------------------------------------------------------
---KIT----ALL----C-------IR---------------------------------
---------------------------DKKK-----------------------------
---------------------FGAVRV---------------------------------
------------------------------------------------------------
-------------------------------HSSDISHQMENS-STA-------------
KLAHYSTEYPKDYE------------------------------------RSVGV-----
------------------------------------------------------------
------------------------------------------------------------
----------LVPSKENPLV----------------------------------------
-VD---------------------------------------------------------
----NILHEIASI------------------------------------RQYLEK-----
----------------RDQC----------------------------------------
---------------------------------------RD-------------------
------------------------------------------------------------
---------IAKEWLQVGYV---------L------------------------------
-DIL--------------------------------------------------------
------------------------------------------------------L-----
----F-R--IY------------------------------------LV---A-------
-------M-----L---------------------------AYT-V---------T-L--
---------------ATMW---------------------SC------------WQQA--
--------------------------------------------
>tr|F6XMT7|F6XMT7_MONDO/8-416 Uncharacterized protein [Fragment] OS=Monodelphis domestica (Gray short-tailed opossum).
-----------------------------------------------DALLK--------
--KLFQ----------------------------------------G----YQK------
------------WVRPV---------------------------L-N-A----------N
-----D---------------------------------T---------I-K-VY-----
-----------------FG-L-KI-S--Q-L-VD-----V--------------------
-DEKN-Q----------L-M--------TTN--------VWLKQ-------------E--
------------------W------------I--------------------------D-
H-----KL-R-------------W-----NP--D---E----------------------
-------------------------------YGG----------I---N-----------
SIK-------V------------------------------P-SE-S----------L--
-----------W---------------------------------------LP-D-IVLF
-E---------N----------ADGRF------------------------EGS------
-------L--MTK-----V-IV----------------------RH-N-----------G
------------------------------------T-IVW-T--P--PSSYK-S-S---
--C----T-MD-VTFFPFD-RQNCS-MKFG----S-WTY---------D-----------
-------------------------------------G--------------------TM
------------------VDL-V-------------L-ID--------------------
E-N---------------------------------------------------------
---------------VD---------------RK-DF-----F---------------D-
-------------------------------------------------NG-EW------
---------------------E-------------------------------I--L-Y-
--------A---------------------------------------------------
-----------------------K---------GM--KG-N-R----------R------
-----E------------------------------------------------------
---------------------GLY------------------------S-----------
-Y---------------------PY---------------VTY------------SF--V
LRRLPLF----------------------YTLF--------LIVPC--------LGLSFL
----TILVF---YL------------P-S-D------------------E----GE----
------------K-------LSL---S---TSVLVSLT--VFL-LVIEEII-P-S----S
-------S---------------------------KV-IPLIG---------EYLLFIMI
FV-TLS----IIIT-V--------------F---V------------------I----NV
----------------------HH--------------RSS-S-----------------
---------TYHPMAPWV------------------------------------------
------------------------------------------------------------
-----------------------------------------------------KRLFLQ-
------------------------------------------------------------
---KLP----KLL----C-------MR---------------------------------
---------------------------GPIDRY---------------------------
----------------P-------------------------------------------
------------------------------------------------------------
------------------------------FPDQRQK-----------------------
------------------------------------------------------------
------------------------------------------------------------
------------------------------------------------------------
--------QMKDGEKILVAF----------------------------------------
-LE---------------------------------------------------------
----KAAESIRYI------------------------------------SRHVKK-----
[truncated: 1,601,970 more chars]
